# Supplementary material for: 2,4-Bis(2-fluoro­phen­yl)-1-methyl-3-aza­bicyclo­[3.3.1]nonan-9-one
Source: Acta Crystallogr Sect E Struct Rep Online. 2009 Dec 19;66(Pt 1):o194–5. doi: 10.1107/S1600536809053677 (PMC2980085; doi:10.1107/S1600536809053677)
Supplement: Supplementary file 1 [file e-66-0o194-sup1.cif]

##############################################################################
###                                                                        ###
###        Electronic paper (Acta Crystallographica Section E)             ###
###                                                                        ###
##############################################################################
#                                                                            #
# This CIF contains the data in a paper accepted for publication in Acta     #
# Crystallographica Section E. It conforms to the requirements of Notes      #
# for Authors for Section E, and has been peer reviewed under the auspices   #
# of the IUCr Commission on Journals.                                        #
#                                                                            #
# Full details of the Crystallographic Information File format               #
# are given in the paper "The Crystallographic Information File (CIF):       #
# a New Standard Archive File for Crystallography" by S. R. Hall, F. H.      #
# Allen and I. D. Brown [Acta Cryst. (1991), A47, 655-685].                  #
#                                                                            #
# The current version of the core CIF dictionary is obtainable from          #
# ftp://ftp.iucr.org/pub/cif_core.dic. The current version number is 2.4.    #
#                                                                            #
# Software is freely available for graphical display of the structure(s) in  #
# this CIF.  For information consult the CIF home page http://www.iucr.org/  #
# cif/home.html                                                              #
#                                                                            #
# This file may be used for bona fide research purposes within the           #
# scientific community so long as proper attribution is given to the journal # 
# article from which it was obtained.                                        #
#                                                                            #
##############################################################################
                                             
data_global
_audit_creation_method     'SHELXL-97'
_journal_data_validation_number     ?
_journal_date_recd_electronic     2009-11-26
_journal_date_accepted     2009-12-14
_journal_name_full     'Acta Crystallographica, Section E'
_journal_year     2010
_journal_volume     66
_journal_issue      1
_journal_page_first     o194
_journal_page_last     o195
_journal_paper_category     QO
_journal_coeditor_code     ZL2256
_publ_contact_author_name     'Yeon Tae Jeong'
_publ_contact_author_address
;
Division of Image Science and Information Engineering
Pukyong National University
Busan, Korea
;
_publ_contact_author_email     ytjeong@pknu.ac.kr
_publ_contact_author_fax     '  '
_publ_contact_author_phone     '+82-51-629-6411'
_publ_section_title
;
2,4-Bis(2-fluorophenyl)-1-methyl-3-azabicyclo[3.3.1]nonan-9-one
;
loop_
    _publ_author_name
    _publ_author_address
    'P. Parthiban'
;     Division of Image Science and Information Engineering
      Pukyong National University
      Busan 608 739
      Republic of Korea
;
    'V. Ramkumar'
;     Department of Chemistry
      IIT Madras, Chennai
      TamilNadu
      India
;
    'Yeon Tae Jeong'
;     Division of Image Science and Information Engineering
      Pukyong National University
      Busan 608 739
      Republic of Korea
;
_publ_section_synopsis     .
data_I
_audit_creation_method     SHELXL-97
_chemical_name_systematic
;
2,4-Bis(2-fluorophenyl)-1-methyl-3-azabicyclo[3.3.1]nonan-9-one
;
_chemical_name_common     ?
_chemical_formula_moiety     'C21 H21 F2 N O'
_chemical_formula_sum     'C21 H21 F2 N O'
_chemical_formula_iupac     'C21 H21 F2 N O'
_chemical_formula_weight     341.39
_chemical_melting_point     ?
_symmetry_cell_setting     Triclinic
_symmetry_space_group_name_H-M     'P -1'
_symmetry_space_group_name_Hall     '-P 1'
loop_
    _symmetry_equiv_pos_as_xyz
    'x, y, z'
    '-x, -y, -z'
_cell_length_a     7.8481(3)
_cell_length_b     10.5417(4)
_cell_length_c     10.9333(4)
_cell_angle_alpha     76.196(2)
_cell_angle_beta     80.026(2)
_cell_angle_gamma     86.014(2)
_cell_volume     864.76(6)
_cell_formula_units_Z     2
_cell_measurement_reflns_used     2446
_cell_measurement_theta_min     2.44
_cell_measurement_theta_max     22.52
_cell_measurement_temperature     298(2)
_exptl_crystal_description     Block
_exptl_crystal_colour     Colourless
_exptl_crystal_size_max     0.25
_exptl_crystal_size_mid     0.22
_exptl_crystal_size_min     0.15
_exptl_crystal_density_diffrn     1.311
_exptl_crystal_density_meas     ?
_exptl_crystal_density_method     'not measured'
_exptl_crystal_F_000     360
_exptl_absorpt_coefficient_mu     0.095
_exptl_absorpt_correction_type     multi-scan
_exptl_absorpt_process_details     '(SADABS; Bruker, 1999)'
_exptl_absorpt_correction_T_min     0.9767
_exptl_absorpt_correction_T_max     0.9859
_exptl_special_details
;
 ?
;
_diffrn_ambient_temperature     298(2)
_diffrn_radiation_type     MoK\a
_diffrn_radiation_wavelength     0.71073
_diffrn_radiation_source     'fine-focus sealed tube'
_diffrn_radiation_monochromator     graphite
_diffrn_measurement_device_type     'Bruker APEXII CCD area-detector'
_diffrn_measurement_method     'phi and omega scans'
_diffrn_detector_area_resol_mean     ?
_diffrn_reflns_number     11190
_diffrn_reflns_av_R_equivalents     0.0287
_diffrn_reflns_av_sigmaI/netI     0.0461
_diffrn_reflns_theta_min     1.94
_diffrn_reflns_theta_max     28.30
_diffrn_reflns_theta_full     25.00
_diffrn_measured_fraction_theta_max     0.913
_diffrn_measured_fraction_theta_full     0.982
_diffrn_reflns_limit_h_min     -10
_diffrn_reflns_limit_h_max     10
_diffrn_reflns_limit_k_min     -13
_diffrn_reflns_limit_k_max     13
_diffrn_reflns_limit_l_min     -14
_diffrn_reflns_limit_l_max     14
_diffrn_standards_number     ?
_diffrn_standards_interval_count     ?
_diffrn_standards_interval_time     ?
_diffrn_standards_decay_%     ?
_refine_special_details
;
 Refinement of F^2^ against ALL reflections.  The weighted R-factor wR and
 goodness of fit S are based on F^2^, conventional R-factors R are based
 on F, with F set to zero for negative F^2^. The threshold expression of
 F^2^ > 2sigma(F^2^) is used only for calculating R-factors(gt) etc. and is
 not relevant to the choice of reflections for refinement.  R-factors based
 on F^2^ are statistically about twice as large as those based on F, and R-
 factors based on ALL data will be even larger.
;
_reflns_number_total     3936
_reflns_number_gt     2176
_reflns_threshold_expression     I>2sigma(I)
_refine_ls_structure_factor_coef     Fsqd
_refine_ls_matrix_type     full
_refine_ls_R_factor_all     0.1125
_refine_ls_R_factor_gt     0.0542
_refine_ls_wR_factor_gt     0.1487
_refine_ls_wR_factor_ref     0.1865
_refine_ls_goodness_of_fit_ref     0.906
_refine_ls_restrained_S_all     0.906
_refine_ls_number_reflns     3936
_refine_ls_number_parameters     231
_refine_ls_number_restraints     0
_refine_ls_hydrogen_treatment     mixed
_refine_ls_weighting_scheme     calc
_refine_ls_weighting_details
         'calc w=1/[\s^2^(Fo^2^)+(0.1000P)^2^+0.2445P] where P=(Fo^2^+2Fc^2^)/3'
_atom_sites_solution_hydrogens     geom
_atom_sites_solution_primary     direct
_atom_sites_solution_secondary     difmap
_refine_ls_shift/su_max     0.000
_refine_ls_shift/su_mean     0.000
_refine_diff_density_max     0.161
_refine_diff_density_min     -0.190
_refine_ls_extinction_method     none
_refine_ls_extinction_coef     ?
loop_
    _atom_type_symbol
    _atom_type_description
    _atom_type_scat_dispersion_real
    _atom_type_scat_dispersion_imag
    _atom_type_scat_source
    'C' 'C' 0.0033 0.0016
                         'International Tables Vol C Tables 4.2.6.8 and 6.1.1.4'
    'H' 'H' 0.0000 0.0000
                         'International Tables Vol C Tables 4.2.6.8 and 6.1.1.4'
    'O' 'O' 0.0106 0.0060
                         'International Tables Vol C Tables 4.2.6.8 and 6.1.1.4'
    'F' 'F' 0.0171 0.0103
                         'International Tables Vol C Tables 4.2.6.8 and 6.1.1.4'
    'N' 'N' 0.0061 0.0033
                         'International Tables Vol C Tables 4.2.6.8 and 6.1.1.4'
_computing_data_collection     'APEX2 (Bruker, 2004)'
_computing_cell_refinement     'APEX2 and SAINT-Plus (Bruker, 2004)'
_computing_data_reduction     'SAINT-Plus and XPREP (Bruker, 2004)'
_computing_structure_solution     'SHELXS97 (Sheldrick, 2008)'
_computing_structure_refinement     'SHELXL97 (Sheldrick, 2008)'
_computing_molecular_graphics
            'ORTEP-3 (Farrugia, 1997) and Mercury (Macrae <i>et al.</i>,  2006)'
_computing_publication_material     'SHELXL97 (Sheldrick, 2008)'
loop_
    _atom_site_type_symbol
    _atom_site_label
    _atom_site_fract_x
    _atom_site_fract_y
    _atom_site_fract_z
    _atom_site_U_iso_or_equiv
    _atom_site_adp_type
    _atom_site_calc_flag
    _atom_site_refinement_flags
    _atom_site_occupancy
    _atom_site_disorder_assembly
    _atom_site_disorder_group
    C C1 0.2444(4) 0.5969(3) 0.5055(3) 0.0676(8) Uani d . 1 . .
    H H1A 0.1772 0.5368 0.4799 0.081 Uiso calc R 1 . .
    H H1B 0.3468 0.6168 0.4412 0.081 Uiso calc R 1 . .
    C C2 0.1369(3) 0.7231(3) 0.5091(2) 0.0583(7) Uani d . 1 . .
    H H2 0.0899 0.7515 0.4291 0.070 Uiso calc R 1 . .
    C C3 0.2341(3) 0.8380(2) 0.52767(19) 0.0452(5) Uani d . 1 . .
    H H3 0.1534 0.9132 0.5279 0.054 Uiso calc R 1 . .
    C C4 0.1498(3) 0.7686(2) 0.75818(19) 0.0436(5) Uani d . 1 . .
    H H4 0.0707 0.8451 0.7535 0.052 Uiso calc R 1 . .
    C C5 0.0465(3) 0.6521(2) 0.7466(2) 0.0501(6) Uani d . 1 . .
    C C6 0.1566(3) 0.5251(2) 0.7448(3) 0.0600(7) Uani d . 1 . .
    H H6A 0.2077 0.5013 0.8222 0.072 Uiso calc R 1 . .
    H H6B 0.0799 0.4559 0.7473 0.072 Uiso calc R 1 . .
    C C7 0.3003(4) 0.5299(3) 0.6319(3) 0.0668(7) Uani d . 1 . .
    H H7A 0.3405 0.4415 0.6289 0.080 Uiso calc R 1 . .
    H H7B 0.3966 0.5760 0.6440 0.080 Uiso calc R 1 . .
    C C8 -0.0112(3) 0.6929(3) 0.6171(2) 0.0584(7) Uani d . 1 . .
    C C9 0.3833(3) 0.8758(2) 0.41980(19) 0.0447(5) Uani d . 1 . .
    C C10 0.3558(4) 0.9528(2) 0.3033(2) 0.0565(6) Uani d . 1 . .
    C C11 0.4824(5) 0.9830(3) 0.1988(2) 0.0733(8) Uani d . 1 . .
    H H11 0.4570 1.0351 0.1223 0.088 Uiso calc R 1 . .
    C C12 0.6469(5) 0.9350(3) 0.2091(3) 0.0748(9) Uani d . 1 . .
    H H12 0.7346 0.9525 0.1388 0.090 Uiso calc R 1 . .
    C C13 0.6817(4) 0.8612(3) 0.3235(3) 0.0701(8) Uani d . 1 . .
    H H13 0.7941 0.8302 0.3311 0.084 Uiso calc R 1 . .
    C C14 0.5517(3) 0.8322(2) 0.4280(2) 0.0534(6) Uani d . 1 . .
    H H14 0.5783 0.7823 0.5051 0.064 Uiso calc R 1 . .
    C C15 0.2188(3) 0.7452(2) 0.88251(19) 0.0437(5) Uani d . 1 . .
    C C16 0.3783(3) 0.6841(2) 0.8993(2) 0.0514(6) Uani d . 1 . .
    H H16 0.4454 0.6548 0.8321 0.062 Uiso calc R 1 . .
    C C17 0.4399(4) 0.6658(3) 1.0139(2) 0.0640(7) Uani d . 1 . .
    H H17 0.5467 0.6239 1.0232 0.077 Uiso calc R 1 . .
    C C18 0.3426(5) 0.7099(3) 1.1141(2) 0.0751(9) Uani d . 1 . .
    H H18 0.3837 0.6975 1.1911 0.090 Uiso calc R 1 . .
    C C19 0.1865(4) 0.7716(3) 1.1004(2) 0.0756(9) Uani d . 1 . .
    H H19 0.1205 0.8022 1.1672 0.091 Uiso calc R 1 . .
    C C20 0.1285(3) 0.7877(3) 0.9871(2) 0.0590(7) Uani d . 1 . .
    C C26 -0.1093(3) 0.6268(3) 0.8521(3) 0.0708(8) Uani d . 1 . .
    H H26A -0.1776 0.7061 0.8512 0.106 Uiso calc R 1 . .
    H H26B -0.0706 0.5973 0.9331 0.106 Uiso calc R 1 . .
    H H26C -0.1780 0.5610 0.8387 0.106 Uiso calc R 1 . .
    F F1 0.1900(2) 0.99679(17) 0.29190(15) 0.0867(6) Uani d . 1 . .
    F F2 -0.0261(2) 0.85258(19) 0.97406(16) 0.0886(6) Uani d . 1 . .
    N N1 0.2938(2) 0.80018(18) 0.65115(15) 0.0414(4) Uani d . 1 . .
    O O1 -0.1609(2) 0.6966(2) 0.6023(2) 0.0911(7) Uani d . 1 . .
    H H1 0.352(3) 0.868(2) 0.661(2) 0.061(7) Uiso d . 1 . .
loop_
    _atom_site_aniso_label
    _atom_site_aniso_U_11
    _atom_site_aniso_U_22
    _atom_site_aniso_U_33
    _atom_site_aniso_U_12
    _atom_site_aniso_U_13
    _atom_site_aniso_U_23
    C1 0.0685(18) 0.0717(18) 0.0706(17) -0.0167(14) 0.0039(14) -0.0388(14)
    C2 0.0515(15) 0.0824(18) 0.0473(13) -0.0085(13) -0.0141(11) -0.0209(12)
    C3 0.0426(13) 0.0513(14) 0.0408(11) 0.0064(10) -0.0075(9) -0.0106(9)
    C4 0.0388(12) 0.0488(13) 0.0413(11) 0.0047(10) -0.0027(9) -0.0113(9)
    C5 0.0357(12) 0.0569(15) 0.0564(13) -0.0060(10) -0.0016(10) -0.0134(11)
    C6 0.0565(16) 0.0509(15) 0.0720(16) -0.0102(12) -0.0044(12) -0.0149(12)
    C7 0.0633(17) 0.0474(15) 0.091(2) -0.0003(12) 0.0027(15) -0.0300(13)
    C8 0.0416(14) 0.0707(17) 0.0678(16) -0.0074(12) -0.0144(12) -0.0196(13)
    C9 0.0522(14) 0.0410(12) 0.0414(11) 0.0013(10) -0.0063(10) -0.0118(9)
    C10 0.0731(18) 0.0460(14) 0.0500(14) 0.0025(12) -0.0139(12) -0.0091(11)
    C11 0.118(3) 0.0537(17) 0.0451(14) -0.0168(17) -0.0047(15) -0.0065(11)
    C12 0.094(2) 0.0601(18) 0.0645(18) -0.0223(16) 0.0210(16) -0.0207(14)
    C13 0.0612(18) 0.0632(17) 0.0778(19) -0.0068(13) 0.0133(14) -0.0164(14)
    C14 0.0507(15) 0.0532(14) 0.0514(13) -0.0013(11) -0.0020(11) -0.0073(10)
    C15 0.0450(13) 0.0445(13) 0.0392(11) -0.0065(10) 0.0008(9) -0.0092(9)
    C16 0.0540(15) 0.0527(14) 0.0463(12) -0.0029(11) -0.0064(10) -0.0098(10)
    C17 0.0689(18) 0.0700(17) 0.0522(14) -0.0101(14) -0.0164(13) -0.0054(12)
    C18 0.100(2) 0.083(2) 0.0456(14) -0.0274(18) -0.0164(15) -0.0100(13)
    C19 0.091(2) 0.092(2) 0.0472(15) -0.0159(18) 0.0052(14) -0.0301(14)
    C20 0.0582(16) 0.0668(17) 0.0522(14) -0.0039(13) 0.0036(11) -0.0221(12)
    C26 0.0518(16) 0.088(2) 0.0667(17) -0.0164(14) 0.0069(13) -0.0139(14)
    F1 0.0946(13) 0.0890(12) 0.0711(10) 0.0197(10) -0.0347(9) 0.0008(8)
    F2 0.0749(12) 0.1137(14) 0.0816(12) 0.0195(10) 0.0047(9) -0.0502(10)
    N1 0.0409(10) 0.0458(11) 0.0380(9) -0.0043(8) -0.0051(7) -0.0107(8)
    O1 0.0441(12) 0.138(2) 0.0938(15) -0.0129(11) -0.0233(10) -0.0196(13)
_geom_special_details
;
 All esds (except the esd in the dihedral angle between two l.s. planes)
 are estimated using the full covariance matrix.  The cell esds are taken
 into account individually in the estimation of esds in distances, angles
 and torsion angles; correlations between esds in cell parameters are only
 used when they are defined by crystal symmetry.  An approximate (isotropic)
 treatment of cell esds is used for estimating esds involving l.s. planes.
;
loop_
    _geom_bond_atom_site_label_1
    _geom_bond_atom_site_label_2
    _geom_bond_site_symmetry_2
    _geom_bond_distance
    _geom_bond_publ_flag
    C1 C7 . 1.518(4) ?
    C1 C2 . 1.530(4) ?
    C1 H1A . 0.9700 ?
    C1 H1B . 0.9700 ?
    C2 C8 . 1.498(3) ?
    C2 C3 . 1.546(3) ?
    C2 H2 . 0.9800 ?
    C3 N1 . 1.462(3) ?
    C3 C9 . 1.511(3) ?
    C3 H3 . 0.9800 ?
    C4 N1 . 1.472(3) ?
    C4 C15 . 1.510(3) ?
    C4 C5 . 1.558(3) ?
    C4 H4 . 0.9800 ?
    C5 C8 . 1.517(3) ?
    C5 C26 . 1.519(3) ?
    C5 C6 . 1.545(3) ?
    C6 C7 . 1.515(3) ?
    C6 H6A . 0.9700 ?
    C6 H6B . 0.9700 ?
    C7 H7A . 0.9700 ?
    C7 H7B . 0.9700 ?
    C8 O1 . 1.210(3) ?
    C9 C14 . 1.380(3) ?
    C9 C10 . 1.380(3) ?
    C10 F1 . 1.366(3) ?
    C10 C11 . 1.368(4) ?
    C11 C12 . 1.367(4) ?
    C11 H11 . 0.9300 ?
    C12 C13 . 1.367(4) ?
    C12 H12 . 0.9300 ?
    C13 C14 . 1.383(3) ?
    C13 H13 . 0.9300 ?
    C14 H14 . 0.9300 ?
    C15 C16 . 1.388(3) ?
    C15 C20 . 1.390(3) ?
    C16 C17 . 1.386(3) ?
    C16 H16 . 0.9300 ?
    C17 C18 . 1.380(4) ?
    C17 H17 . 0.9300 ?
    C18 C19 . 1.361(4) ?
    C18 H18 . 0.9300 ?
    C19 C20 . 1.361(4) ?
    C19 H19 . 0.9300 ?
    C20 F2 . 1.363(3) ?
    C26 H26A . 0.9600 ?
    C26 H26B . 0.9600 ?
    C26 H26C . 0.9600 ?
    N1 H1 . 0.91(3) ?
loop_
    _geom_angle_atom_site_label_1
    _geom_angle_atom_site_label_2
    _geom_angle_atom_site_label_3
    _geom_angle_site_symmetry_1
    _geom_angle_site_symmetry_3
    _geom_angle
    _geom_angle_publ_flag
    C7 C1 C2 . . 113.9(2) ?
    C7 C1 H1A . . 108.8 ?
    C2 C1 H1A . . 108.8 ?
    C7 C1 H1B . . 108.8 ?
    C2 C1 H1B . . 108.8 ?
    H1A C1 H1B . . 107.7 ?
    C8 C2 C1 . . 108.0(2) ?
    C8 C2 C3 . . 107.75(19) ?
    C1 C2 C3 . . 115.7(2) ?
    C8 C2 H2 . . 108.4 ?
    C1 C2 H2 . . 108.4 ?
    C3 C2 H2 . . 108.4 ?
    N1 C3 C9 . . 111.31(17) ?
    N1 C3 C2 . . 108.96(18) ?
    C9 C3 C2 . . 110.57(18) ?
    N1 C3 H3 . . 108.6 ?
    C9 C3 H3 . . 108.6 ?
    C2 C3 H3 . . 108.6 ?
    N1 C4 C15 . . 109.29(17) ?
    N1 C4 C5 . . 110.94(17) ?
    C15 C4 C5 . . 113.42(18) ?
    N1 C4 H4 . . 107.7 ?
    C15 C4 H4 . . 107.7 ?
    C5 C4 H4 . . 107.7 ?
    C8 C5 C26 . . 110.4(2) ?
    C8 C5 C6 . . 105.7(2) ?
    C26 C5 C6 . . 110.3(2) ?
    C8 C5 C4 . . 105.82(18) ?
    C26 C5 C4 . . 110.4(2) ?
    C6 C5 C4 . . 113.98(18) ?
    C7 C6 C5 . . 116.2(2) ?
    C7 C6 H6A . . 108.2 ?
    C5 C6 H6A . . 108.2 ?
    C7 C6 H6B . . 108.2 ?
    C5 C6 H6B . . 108.2 ?
    H6A C6 H6B . . 107.4 ?
    C6 C7 C1 . . 113.1(2) ?
    C6 C7 H7A . . 109.0 ?
    C1 C7 H7A . . 109.0 ?
    C6 C7 H7B . . 109.0 ?
    C1 C7 H7B . . 109.0 ?
    H7A C7 H7B . . 107.8 ?
    O1 C8 C2 . . 123.5(2) ?
    O1 C8 C5 . . 123.5(2) ?
    C2 C8 C5 . . 112.95(19) ?
    C14 C9 C10 . . 115.8(2) ?
    C14 C9 C3 . . 123.27(19) ?
    C10 C9 C3 . . 120.9(2) ?
    F1 C10 C11 . . 118.8(2) ?
    F1 C10 C9 . . 117.2(2) ?
    C11 C10 C9 . . 124.0(3) ?
    C12 C11 C10 . . 118.7(3) ?
    C12 C11 H11 . . 120.7 ?
    C10 C11 H11 . . 120.7 ?
    C13 C12 C11 . . 119.5(3) ?
    C13 C12 H12 . . 120.2 ?
    C11 C12 H12 . . 120.2 ?
    C12 C13 C14 . . 120.8(3) ?
    C12 C13 H13 . . 119.6 ?
    C14 C13 H13 . . 119.6 ?
    C9 C14 C13 . . 121.2(2) ?
    C9 C14 H14 . . 119.4 ?
    C13 C14 H14 . . 119.4 ?
    C16 C15 C20 . . 115.3(2) ?
    C16 C15 C4 . . 122.74(18) ?
    C20 C15 C4 . . 121.9(2) ?
    C17 C16 C15 . . 121.6(2) ?
    C17 C16 H16 . . 119.2 ?
    C15 C16 H16 . . 119.2 ?
    C18 C17 C16 . . 120.0(3) ?
    C18 C17 H17 . . 120.0 ?
    C16 C17 H17 . . 120.0 ?
    C19 C18 C17 . . 120.0(2) ?
    C19 C18 H18 . . 120.0 ?
    C17 C18 H18 . . 120.0 ?
    C20 C19 C18 . . 118.9(2) ?
    C20 C19 H19 . . 120.5 ?
    C18 C19 H19 . . 120.5 ?
    C19 C20 F2 . . 118.1(2) ?
    C19 C20 C15 . . 124.2(3) ?
    F2 C20 C15 . . 117.7(2) ?
    C5 C26 H26A . . 109.5 ?
    C5 C26 H26B . . 109.5 ?
    H26A C26 H26B . . 109.5 ?
    C5 C26 H26C . . 109.5 ?
    H26A C26 H26C . . 109.5 ?
    H26B C26 H26C . . 109.5 ?
    C3 N1 C4 . . 112.26(16) ?
    C3 N1 H1 . . 108.6(15) ?
    C4 N1 H1 . . 108.9(15) ?
loop_
    _geom_torsion_atom_site_label_1
    _geom_torsion_atom_site_label_2
    _geom_torsion_atom_site_label_3
    _geom_torsion_atom_site_label_4
    _geom_torsion_site_symmetry_1
    _geom_torsion_site_symmetry_2
    _geom_torsion_site_symmetry_3
    _geom_torsion_site_symmetry_4
    _geom_torsion
    _geom_torsion_publ_flag
    C7 C1 C2 C8 . . . . -53.1(3) ?
    C7 C1 C2 C3 . . . . 67.6(3) ?
    C8 C2 C3 N1 . . . . 58.7(2) ?
    C1 C2 C3 N1 . . . . -62.2(2) ?
    C8 C2 C3 C9 . . . . -178.63(19) ?
    C1 C2 C3 C9 . . . . 60.5(3) ?
    N1 C4 C5 C8 . . . . -56.4(2) ?
    C15 C4 C5 C8 . . . . -179.84(18) ?
    N1 C4 C5 C26 . . . . -175.92(19) ?
    C15 C4 C5 C26 . . . . 60.6(3) ?
    N1 C4 C5 C6 . . . . 59.3(2) ?
    C15 C4 C5 C6 . . . . -64.2(2) ?
    C8 C5 C6 C7 . . . . 51.3(3) ?
    C26 C5 C6 C7 . . . . 170.7(2) ?
    C4 C5 C6 C7 . . . . -64.5(3) ?
    C5 C6 C7 C1 . . . . -44.2(3) ?
    C2 C1 C7 C6 . . . . 44.0(3) ?
    C1 C2 C8 O1 . . . . -113.1(3) ?
    C3 C2 C8 O1 . . . . 121.3(3) ?
    C1 C2 C8 C5 . . . . 64.7(3) ?
    C3 C2 C8 C5 . . . . -60.9(3) ?
    C26 C5 C8 O1 . . . . -3.9(4) ?
    C6 C5 C8 O1 . . . . 115.4(3) ?
    C4 C5 C8 O1 . . . . -123.4(3) ?
    C26 C5 C8 C2 . . . . 178.3(2) ?
    C6 C5 C8 C2 . . . . -62.4(3) ?
    C4 C5 C8 C2 . . . . 58.8(3) ?
    N1 C3 C9 C14 . . . . 24.1(3) ?
    C2 C3 C9 C14 . . . . -97.1(2) ?
    N1 C3 C9 C10 . . . . -159.0(2) ?
    C2 C3 C9 C10 . . . . 79.7(3) ?
    C14 C9 C10 F1 . . . . 179.6(2) ?
    C3 C9 C10 F1 . . . . 2.5(3) ?
    C14 C9 C10 C11 . . . . 2.0(4) ?
    C3 C9 C10 C11 . . . . -175.1(2) ?
    F1 C10 C11 C12 . . . . -177.7(2) ?
    C9 C10 C11 C12 . . . . -0.2(4) ?
    C10 C11 C12 C13 . . . . -1.6(4) ?
    C11 C12 C13 C14 . . . . 1.4(4) ?
    C10 C9 C14 C13 . . . . -2.1(3) ?
    C3 C9 C14 C13 . . . . 174.9(2) ?
    C12 C13 C14 C9 . . . . 0.5(4) ?
    N1 C4 C15 C16 . . . . -36.4(3) ?
    C5 C4 C15 C16 . . . . 88.0(2) ?
    N1 C4 C15 C20 . . . . 141.4(2) ?
    C5 C4 C15 C20 . . . . -94.2(3) ?
    C20 C15 C16 C17 . . . . 1.0(3) ?
    C4 C15 C16 C17 . . . . 178.9(2) ?
    C15 C16 C17 C18 . . . . -0.6(4) ?
    C16 C17 C18 C19 . . . . -0.1(4) ?
    C17 C18 C19 C20 . . . . 0.5(4) ?
    C18 C19 C20 F2 . . . . -178.4(2) ?
    C18 C19 C20 C15 . . . . -0.1(4) ?
    C16 C15 C20 C19 . . . . -0.6(4) ?
    C4 C15 C20 C19 . . . . -178.6(2) ?
    C16 C15 C20 F2 . . . . 177.7(2) ?
    C4 C15 C20 F2 . . . . -0.3(3) ?
    C9 C3 N1 C4 . . . . 177.41(17) ?
    C2 C3 N1 C4 . . . . -60.4(2) ?
    C15 C4 N1 C3 . . . . -173.77(18) ?
    C5 C4 N1 C3 . . . . 60.4(2) ?
loop_
    _geom_hbond_atom_site_label_D
    _geom_hbond_atom_site_label_H
    _geom_hbond_atom_site_label_A
    _geom_hbond_site_symmetry_A
    _geom_hbond_distance_DH
    _geom_hbond_distance_HA
    _geom_hbond_distance_DA
    _geom_hbond_angle_DHA
    N1 H1 Cg1 2_656 0.911(15) 2.744(2) 3.648(2) 171.6(19)
    C4 H4 F1 2_576 0.9800 2.5876 3.531(3) 161.76
