# Supplementary material for: 2,4-Bis(2-fluoro­phen­yl)-1-methyl-3-aza­bicyclo­[3.3.1]nonan-9-one
Source: Acta Crystallogr Sect E Struct Rep Online. 2009 Dec 19;66(Pt 1):o194–5. doi: 10.1107/S1600536809053677 (PMC2980085; doi:10.1107/S1600536809053677)
Supplement: Supplementary file 2 [file e-66-0o194-Isup2.hkl]

# 
# h,k,l, Fc-squared, Fo-squared, sigma(Fo-squared) and status flag 
# 
data_I
_shelx_title ' new in P-1' 
_shelx_refln_list_code          4 
_shelx_F_calc_maximum      151.88 
_exptl_crystal_F_000       360.00 
_reflns_d_resolution_high  0.7495 
 
loop_ 
 _symmetry_equiv_pos_as_xyz 
 'x, y, z' 
 '-x, -y, -z' 
 
_cell_length_a     7.8481 
_cell_length_b    10.5417 
_cell_length_c    10.9333 
_cell_angle_alpha  76.196 
_cell_angle_beta   80.026 
_cell_angle_gamma  86.014 
 
_shelx_F_squared_multiplier     1.000 
 
loop_ 
 _refln_index_h 
 _refln_index_k 
 _refln_index_l 
 _refln_F_squared_calc 
 _refln_F_squared_meas 
 _refln_F_squared_sigma 
 _refln_observed_status 
   1   0   0      303.21      302.57      5.41 o 
   2   0   0      925.84      837.49     10.09 o 
   3   0   0       81.49      109.14      3.17 o 
   4   0   0      156.30      177.71      3.55 o 
   5   0   0      102.14      105.92      8.54 o 
   6   0   0      153.14      142.37      7.00 o 
   7   0   0       31.98       26.57      3.09 o 
   8   0   0        3.45       -0.52      1.81 o 
   9   0   0        0.02       -2.73      2.73 o 
  -9   1   0        0.23        0.30      3.94 o 
  -8   1   0        0.04       -1.81      1.81 o 
  -7   1   0        2.57        2.44      1.82 o 
  -6   1   0        2.40        4.24      1.44 o 
  -5   1   0       86.85       86.30      2.42 o 
  -4   1   0       69.73       62.18      2.70 o 
  -3   1   0      116.22      105.79      2.78 o 
  -2   1   0       22.23       18.41      0.99 o 
  -1   1   0     9752.89     9014.24     91.97 o 
   0   1   0      355.66      165.75      4.28 o 
   1   1   0     1662.83     1549.92     16.29 o 
   2   1   0        2.00        4.20      0.70 o 
   3   1   0        1.39        4.95      0.81 o 
   4   1   0        1.06        0.94      0.83 o 
   5   1   0        1.56        1.51      1.00 o 
   6   1   0       29.05       27.32      2.18 o 
   7   1   0       99.86      117.95      8.28 o 
   8   1   0        0.19       -1.69      1.69 o 
   9   1   0        6.84        8.50      4.61 o 
  -9   2   0        0.27        1.95      4.22 o 
  -8   2   0        2.09        1.02      3.50 o 
  -7   2   0        0.34       -1.77      4.38 o 
  -6   2   0        3.61        4.65      1.38 o 
  -5   2   0       69.43       66.39      2.45 o 
  -4   2   0      107.03       96.85      2.37 o 
  -3   2   0      129.40      153.26      2.74 o 
  -2   2   0      968.71      937.79     10.33 o 
  -1   2   0      774.40      751.17      8.20 o 
   0   2   0     2285.94     2240.88     19.15 o 
   1   2   0     1084.49     1048.18     10.06 o 
   2   2   0      736.72      678.71      6.97 o 
   3   2   0        4.36        7.38      1.04 o 
   4   2   0        0.74        1.69      0.80 o 
   5   2   0      225.55      220.73      3.91 o 
   6   2   0       16.49       19.52      2.79 o 
   7   2   0      148.22      152.73      5.78 o 
   8   2   0        2.14        2.73      3.46 o 
   9   2   0        1.91        5.30      4.50 o 
  -9   3   0        0.48       -1.71      4.41 o 
  -8   3   0        0.07        2.49      5.14 o 
  -7   3   0       15.98       13.66      2.74 o 
  -6   3   0        4.40        4.16      1.37 o 
  -5   3   0        6.00        3.46      1.24 o 
  -4   3   0       27.25       28.95      2.14 o 
  -3   3   0       60.49       59.71      1.63 o 
  -2   3   0      938.69      946.38     10.61 o 
  -1   3   0      262.02      234.45      5.16 o 
   0   3   0       63.64       66.75      1.31 o 
   1   3   0      883.62      884.57      7.57 o 
   2   3   0       11.13       14.23      0.74 o 
   3   3   0      198.91      189.92      3.07 o 
   4   3   0      118.50      116.48      2.52 o 
   5   3   0      187.39      195.09      3.73 o 
   6   3   0       43.55       43.97      2.23 o 
   7   3   0       14.28       20.91      2.70 o 
   8   3   0       13.19       13.35      4.39 o 
   9   3   0        0.00       -3.83      3.83 o 
  -9   4   0        1.45       -3.24      3.85 o 
  -8   4   0        3.39        0.67      2.17 o 
  -7   4   0        2.01        2.90      2.21 o 
  -6   4   0        8.36       12.64      1.69 o 
  -5   4   0       21.13       18.77      1.69 o 
  -4   4   0       39.18       41.07      1.63 o 
  -3   4   0     2315.65     2416.57     25.35 o 
  -2   4   0       23.17       24.28      1.19 o 
  -1   4   0      522.58      534.29      6.73 o 
   0   4   0      199.45      222.66      2.75 o 
   1   4   0      116.85      100.97      1.61 o 
   2   4   0     2212.57     2103.18     17.32 o 
   3   4   0       38.75       44.62      1.35 o 
   4   4   0       25.74       25.22      1.32 o 
   5   4   0       30.40       30.19      1.73 o 
   6   4   0      200.81      194.75      4.68 o 
   7   4   0       10.52       -1.30      2.88 o 
   8   4   0       14.49       21.05      5.32 o 
   9   4   0        0.84        4.65      5.41 o 
  -8   5   0        4.74        5.79      2.69 o 
  -7   5   0       17.79       18.92      3.18 o 
  -6   5   0        3.47        4.40      2.22 o 
  -5   5   0        1.00       -0.09      1.24 o 
  -4   5   0       78.00       80.41      2.78 o 
  -3   5   0      187.43      191.24      3.96 o 
  -2   5   0      482.30      488.83      6.50 o 
  -1   5   0      266.44      271.80      5.74 o 
   0   5   0        6.18        5.35      0.62 o 
   1   5   0      431.61      423.27      4.37 o 
   2   5   0       77.09       76.38      1.72 o 
   3   5   0      292.13      291.25      5.06 o 
   4   5   0       58.41       65.64      2.01 o 
   5   5   0      206.79      197.25      4.10 o 
   6   5   0      172.92      178.05      5.54 o 
   7   5   0        7.36        6.87      5.43 o 
   8   5   0        1.30       -1.51      3.09 o 
   9   5   0        0.97        2.74      3.70 o 
  -8   6   0       12.21       16.83      5.60 o 
  -7   6   0       11.66       12.28      2.94 o 
  -6   6   0        1.73        2.37      2.14 o 
  -5   6   0        0.80       -0.39      1.41 o 
  -4   6   0       12.92       17.99      2.15 o 
  -3   6   0       25.92       30.41      1.91 o 
  -2   6   0        2.17        2.13      1.07 o 
  -1   6   0       26.65       22.85      1.21 o 
   0   6   0      452.28      453.39      5.28 o 
   1   6   0        0.16        0.06      0.62 o 
   2   6   0      405.31      406.60      4.93 o 
   3   6   0        9.15       12.15      1.42 o 
   4   6   0       58.34       61.82      1.92 o 
   5   6   0       18.79       18.94      1.72 o 
   6   6   0        0.35        0.43      1.65 o 
   7   6   0       53.64       60.45      4.96 o 
   8   6   0        0.00        1.64      2.93 o 
   9   6   0        0.45       -4.54      4.54 o 
  -8   7   0        1.19        0.80      4.69 o 
  -7   7   0        2.95       -1.38      2.88 o 
  -6   7   0        2.47        1.49      2.94 o 
  -5   7   0       44.79       37.66      5.10 o 
  -4   7   0        0.28        0.88      1.49 o 
  -3   7   0        0.17        0.80      1.25 o 
  -2   7   0       46.55       46.86      4.71 o 
  -1   7   0       19.94       18.22      1.96 o 
   0   7   0       33.29       34.61      1.51 o 
   1   7   0        0.30        1.43      0.76 o 
   2   7   0       31.92       32.61      1.42 o 
   3   7   0        8.27        9.97      1.17 o 
   4   7   0      124.73      133.28      3.07 o 
   5   7   0        9.39       10.89      1.82 o 
   6   7   0        3.19        3.03      2.36 o 
   7   7   0        1.45        5.06      2.80 o 
   8   7   0        3.86        2.62      3.40 o 
   9   7   0        0.12        2.60      4.72 o 
  -7   8   0        7.54       -3.48      3.48 o 
  -6   8   0        9.10        1.45      3.46 o 
  -5   8   0        1.61        0.41      2.94 o 
  -4   8   0        1.66        2.05      2.92 o 
  -3   8   0        3.61        7.33      2.24 o 
  -2   8   0        0.83        1.02      1.28 o 
  -1   8   0       91.43       85.20      3.68 o 
   0   8   0        1.97        2.12      1.08 o 
   2   8   0       31.09       23.35      1.49 o 
   3   8   0      173.30      159.97      3.37 o 
   4   8   0        0.58        1.74      1.32 o 
   5   8   0        0.11        1.88      1.54 o 
   6   8   0        5.03        4.05      2.50 o 
   7   8   0       39.19       41.50      4.50 o 
   8   8   0       13.90       14.21      5.47 o 
  -7   9   0        0.26        4.82      5.15 o 
  -6   9   0        0.19        3.03      3.83 o 
  -5   9   0        1.27       -1.62      3.29 o 
  -4   9   0        0.83        0.00      2.88 o 
  -3   9   0        7.34        5.28      3.46 o 
  -2   9   0        1.06       -1.86      2.34 o 
  -1   9   0        4.01        1.62      1.52 o 
   0   9   0        0.84        0.89      1.73 o 
   1   9   0       15.87       26.22      2.23 o 
   2   9   0       34.91       27.44      2.29 o 
   3   9   0        2.52        1.96      1.55 o 
   4   9   0       24.69       23.79      2.39 o 
   5   9   0        0.36       -1.53      1.53 o 
   6   9   0       12.16        8.97      2.76 o 
   7   9   0       11.80        5.49      3.08 o 
  -6  10   0        0.03        4.76      5.04 o 
  -5  10   0        0.03        4.97      3.59 o 
  -4  10   0        4.19        4.52      3.42 o 
  -3  10   0       44.94       50.98      6.21 o 
  -2  10   0        2.50        0.76      3.07 o 
  -1  10   0        0.65        1.82      2.68 o 
   0  10   0        3.62        2.92      2.90 o 
   1  10   0        1.24       -0.55      2.47 o 
   2  10   0       11.13       10.90      2.32 o 
   3  10   0       26.47       17.19      3.54 o 
   4  10   0        5.75        5.15      1.89 o 
   5  10   0        1.56        0.65      2.32 o 
   6  10   0        1.66        0.43      2.66 o 
   7  10   0        1.01        0.48      3.74 o 
  -5  11   0        0.46        7.85      5.56 o 
  -4  11   0        2.31        2.40      3.70 o 
  -3  11   0       12.85       15.79      4.89 o 
  -2  11   0        8.71        4.30      3.53 o 
  -1  11   0        2.44        7.61      3.83 o 
   0  11   0        7.35       11.44      4.11 o 
   1  11   0       17.40       15.14      4.46 o 
   2  11   0       11.26        7.24      2.50 o 
   3  11   0        1.83       -1.53      1.53 o 
   4  11   0       13.29        9.12      2.17 o 
   5  11   0       26.65       23.77      5.81 o 
   6  11   0       10.99        2.70      3.76 o 
  -4  12   0        1.86        0.04      4.97 o 
  -3  12   0       10.15       13.11      5.19 o 
  -2  12   0        1.19       -1.49      3.09 o 
  -1  12   0        2.43       -3.22      3.22 o 
   0  12   0        0.65       -2.01      3.03 o 
   1  12   0        0.81       -3.18      3.18 o 
   2  12   0        0.07        0.87      2.08 o 
   3  12   0        7.46        7.30      2.57 o 
   4  12   0       25.53       32.31      6.45 o 
  -2  13   0        1.79        1.82      5.49 o 
  -1  13   0        0.37       -0.15      3.87 o 
   0  13   0        1.46       -3.66      4.22 o 
   1  13   0        5.35        5.71      4.72 o 
   2  13   0        0.03        6.42      4.93 o 
   3  13   0        5.78       10.88      5.78 o 
  -1 -13   1        1.08        1.06      4.07 o 
   0 -13   1        3.05        2.96      4.59 o 
   1 -13   1        0.00       -3.72      3.72 o 
   2 -13   1        0.70       -1.82      5.30 o 
  -3 -12   1        2.51       -2.29      3.72 o 
  -2 -12   1        0.47        0.39      3.48 o 
  -1 -12   1        4.05        9.45      4.37 o 
   0 -12   1        0.07        0.54      3.48 o 
   1 -12   1        0.62       -3.37      3.37 o 
   2 -12   1        1.48        2.25      3.63 o 
   3 -12   1       33.68       24.33      6.06 o 
   4 -12   1        0.28        4.95      5.32 o 
  -4 -11   1        0.15        2.43      2.64 o 
  -3 -11   1        7.44        6.29      2.11 o 
  -2 -11   1        0.26       -1.04      2.70 o 
  -1 -11   1        2.05        5.56      3.81 o 
   0 -11   1        0.00        1.38      3.35 o 
   1 -11   1        0.43       -2.40      2.51 o 
   2 -11   1       25.96       32.03      5.71 o 
   3 -11   1        7.40        7.33      4.20 o 
   4 -11   1        0.14        0.89      3.70 o 
   5 -11   1        0.06       -5.04      5.04 o 
  -6 -10   1        0.21       -2.40      3.14 o 
  -5 -10   1        0.01       -1.66      2.19 o 
  -4 -10   1       12.04       11.62      2.20 o 
  -3 -10   1        6.40        4.06      2.53 o 
  -2 -10   1       33.23       29.19      3.06 o 
  -1 -10   1       10.45        7.33      3.66 o 
   0 -10   1       10.03        7.66      3.55 o 
   1 -10   1       34.37       41.70      5.49 o 
   2 -10   1        9.69        7.22      3.61 o 
   3 -10   1        0.94       -1.69      2.57 o 
   4 -10   1        2.08       -2.51      2.51 o 
   5 -10   1        0.48        0.74      3.68 o 
   6 -10   1        0.21       -0.45      5.30 o 
  -7  -9   1        0.69       -2.42      3.27 o 
  -6  -9   1        2.34        1.33      2.48 o 
  -5  -9   1       16.80       17.74      3.65 o 
  -4  -9   1       19.93       18.97      2.31 o 
  -3  -9   1      163.70      145.49      4.79 o 
  -2  -9   1        0.97        0.16      1.34 o 
  -1  -9   1        6.15        6.56      1.62 o 
   0  -9   1       20.08       20.29      2.72 o 
   1  -9   1       15.34       15.23      7.11 o 
   2  -9   1        4.27        8.11      3.40 o 
   3  -9   1        0.72        2.42      3.07 o 
   4  -9   1       15.73       14.62      4.30 o 
   5  -9   1        6.48        8.37      4.09 o 
   6  -9   1        0.93        1.08      3.35 o 
   7  -9   1        0.03        3.63      4.87 o 
  -8  -8   1        0.01       -3.96      3.96 o 
  -7  -8   1        0.06       -0.41      2.98 o 
  -6  -8   1       14.06       17.58      3.13 o 
  -5  -8   1        3.85        4.72      2.13 o 
  -4  -8   1      102.49       99.28      4.90 o 
  -3  -8   1        6.96        6.65      1.30 o 
  -2  -8   1       53.89       53.67      2.18 o 
  -1  -8   1       25.27       66.17      5.10 o 
   0  -8   1       96.99       87.19      3.05 o 
   1  -8   1       47.35       55.01      2.50 o 
   2  -8   1       59.88       67.74      2.81 o 
   3  -8   1        6.06        1.35      2.30 o 
   4  -8   1       31.90       25.59      4.72 o 
   5  -8   1        2.25        1.60      3.22 o 
   6  -8   1        0.12        4.41      3.74 o 
   7  -8   1        1.87       -0.52      3.74 o 
  -8  -7   1        1.28       -3.83      4.17 o 
  -7  -7   1        5.55        4.06      2.72 o 
  -6  -7   1        3.18        6.26      2.69 o 
  -5  -7   1        3.35        1.37      1.53 o 
  -4  -7   1        0.52        1.07      1.15 o 
  -3  -7   1      471.60      445.62      5.64 o 
  -2  -7   1        0.12       -0.62      0.86 o 
  -1  -7   1       89.61       93.30      2.12 o 
   0  -7   1       62.48       59.60      2.13 o 
   1  -7   1       32.57       30.48      2.37 o 
   2  -7   1        0.64        2.23      1.20 o 
   3  -7   1        4.95        3.43      1.33 o 
   4  -7   1       76.64       60.77      7.41 o 
   5  -7   1        0.12        2.16      2.77 o 
   6  -7   1        0.98        7.14      3.91 o 
   7  -7   1        0.71       -0.86      2.32 o 
   8  -7   1       21.23       12.03      5.62 o 
  -9  -6   1        0.10       -0.97      5.28 o 
  -8  -6   1        0.10       -2.02      2.87 o 
  -7  -6   1        0.42        0.02      3.15 o 
  -6  -6   1       18.88       17.63      2.44 o 
  -5  -6   1       67.22       60.67      2.78 o 
  -4  -6   1      155.64      159.71      3.04 o 
  -3  -6   1       54.20       59.38      1.79 o 
  -2  -6   1      304.15      302.82      3.73 o 
  -1  -6   1        0.13        0.46      0.65 o 
   0  -6   1       52.08       46.67      2.06 o 
   1  -6   1        1.21        1.34      0.85 o 
   2  -6   1        6.24        6.30      1.07 o 
   3  -6   1       31.65       57.54      3.46 o 
   4  -6   1       24.18       24.31      2.26 o 
   5  -6   1        3.90        3.87      1.70 o 
   6  -6   1        8.12       13.24      6.53 o 
   7  -6   1        7.18        6.86      2.69 o 
   8  -6   1        0.07        1.33      2.66 o 
  -8  -5   1        6.81        8.98      4.65 o 
  -7  -5   1       14.75       21.35      4.80 o 
  -6  -5   1      167.46      156.95     15.49 o 
  -5  -5   1        1.72        1.58      1.57 o 
  -4  -5   1       76.21       78.47      2.22 o 
  -3  -5   1      415.82      412.82      4.94 o 
  -2  -5   1      116.06      116.08      2.41 o 
  -1  -5   1      441.40      410.72      4.26 o 
   0  -5   1       18.05       21.84      0.88 o 
   1  -5   1       23.51       22.73      1.00 o 
   2  -5   1      307.97      323.36      4.40 o 
   3  -5   1       78.28       75.85      2.33 o 
   4  -5   1       10.38       14.82      3.95 o 
   5  -5   1       11.57       11.73      1.64 o 
   6  -5   1       13.52       17.04      4.11 o 
   7  -5   1       63.30       51.32      4.78 o 
   8  -5   1       10.84       10.46      2.92 o 
   9  -5   1        0.08        0.17      4.85 o 
  -9  -4   1        0.58        3.27      5.26 o 
  -8  -4   1        1.31        4.15      3.50 o 
  -7  -4   1        0.00       -1.45      1.45 o 
  -6  -4   1       10.63       14.64      1.78 o 
  -5  -4   1      314.80      320.98      5.31 o 
  -4  -4   1       99.07       97.42      2.62 o 
  -3  -4   1      235.28      225.74      3.13 o 
  -2  -4   1      280.36      277.79      3.43 o 
  -1  -4   1      214.43      200.41      2.40 o 
   0  -4   1       43.78       35.91      0.94 o 
   1  -4   1      309.67      280.88      3.71 o 
   2  -4   1      126.37      152.55      6.56 o 
   3  -4   1        6.25        7.97      1.01 o 
   4  -4   1        3.29        1.51      0.69 o 
   5  -4   1        0.09        1.32      1.15 o 
   6  -4   1      165.31      144.82      4.80 o 
   7  -4   1       68.56       67.61      4.69 o 
   8  -4   1        1.18       -0.17      2.10 o 
   9  -4   1        2.02        7.03      5.36 o 
  -9  -3   1        0.60       -3.29      4.33 o 
  -8  -3   1        2.16        5.43      3.74 o 
  -7  -3   1        7.36        5.21      2.16 o 
  -6  -3   1      598.11      606.18      9.67 o 
  -5  -3   1      164.87      143.91      3.25 o 
  -4  -3   1        2.62        4.14      1.05 o 
  -3  -3   1       43.67       50.56      1.48 o 
  -2  -3   1       42.92       47.82      1.21 o 
  -1  -3   1     1058.56     1041.68      9.36 o 
   0  -3   1       11.87       14.16      0.73 o 
   1  -3   1     2315.89     2273.39     23.29 o 
   2  -3   1       33.08       34.35      1.21 o 
   3  -3   1       96.62      112.20      2.24 o 
   4  -3   1       14.77       15.12      2.10 o 
   5  -3   1        0.00       -0.04      1.06 o 
   6  -3   1        0.11        4.60      1.78 o 
   7  -3   1       58.89       60.91      4.29 o 
   8  -3   1       11.81       13.36      3.44 o 
   9  -3   1        9.49       11.29      4.97 o 
  -9  -2   1        1.83        5.69      5.47 o 
  -8  -2   1       10.94        9.63      4.02 o 
  -7  -2   1       12.63       15.44      2.52 o 
  -6  -2   1       75.22       74.19      2.97 o 
  -5  -2   1        0.99        1.83      0.96 o 
  -4  -2   1       31.26       29.73      1.35 o 
  -3  -2   1      268.62      279.26      3.99 o 
  -2  -2   1      528.65      499.09      5.89 o 
  -1  -2   1       16.70       15.41      0.71 o 
   0  -2   1     4348.57     4066.59     34.81 o 
   1  -2   1        0.24        0.85      0.50 o 
   2  -2   1       82.80       85.37      2.09 o 
   3  -2   1        1.48        2.09      0.74 o 
   4  -2   1      334.94      346.86      5.78 o 
   5  -2   1       66.50       72.89      3.37 o 
   6  -2   1       32.08       32.61      2.09 o 
   7  -2   1       34.48       38.68      3.96 o 
   8  -2   1       12.89        8.33      2.83 o 
   9  -2   1        0.92        0.76      2.64 o 
  -9  -1   1        5.32        4.76      5.04 o 
  -8  -1   1        7.39        9.71      2.09 o 
  -7  -1   1      162.65      164.15      6.41 o 
  -6  -1   1       71.06       78.51     11.96 o 
  -5  -1   1       25.39       21.96      1.81 o 
  -4  -1   1      162.51      157.16      3.29 o 
  -3  -1   1       51.01       56.29      1.94 o 
  -2  -1   1        9.92        7.18      0.70 o 
  -1  -1   1     8003.17     7530.48     77.01 o 
   0  -1   1     1040.65      934.00     10.89 o 
   1  -1   1     1445.64     1285.64     12.07 o 
   2  -1   1        2.34        1.56      0.60 o 
   3  -1   1      223.67      245.56      3.63 o 
   4  -1   1     1514.40     1598.27     19.63 o 
   5  -1   1       36.20       37.22      1.77 o 
   6  -1   1        2.59        4.87      1.33 o 
   7  -1   1        0.01        1.56      2.65 o 
   8  -1   1        0.98       -0.22      2.15 o 
   9  -1   1        6.49        3.99      4.57 o 
  -9   0   1        1.12       -1.77      4.41 o 
  -8   0   1        7.79       10.01      2.96 o 
  -7   0   1       45.72       51.45      3.88 o 
  -6   0   1       11.19       14.89      1.70 o 
  -5   0   1        2.06        2.29      1.33 o 
  -4   0   1      295.65      304.25      5.26 o 
  -3   0   1       52.09       45.94      1.54 o 
  -2   0   1     2423.29     2289.33     25.96 o 
  -1   0   1      157.39      151.81      2.10 o 
   0   0   1      290.95      312.29     13.11 o 
   1   0   1      834.59      704.92      8.31 o 
   2   0   1      450.39      440.94      8.03 o 
   3   0   1       28.93       33.10      1.36 o 
   4   0   1      173.77      166.52      4.16 o 
   5   0   1       45.63       48.09      2.10 o 
   6   0   1       47.13       47.20      2.82 o 
   7   0   1        5.36        3.57      2.94 o 
   8   0   1        6.47        9.11      2.75 o 
   9   0   1        1.72       -1.97      1.97 o 
  -9   1   1        4.75        8.57      5.39 o 
  -8   1   1        3.13        2.22      2.34 o 
  -7   1   1       11.14       10.34      2.44 o 
  -6   1   1       75.71       71.12      2.79 o 
  -5   1   1        9.80       11.26      1.28 o 
  -4   1   1      223.41      229.56      3.72 o 
  -3   1   1       20.23       30.57      1.16 o 
  -2   1   1      199.99      207.74      2.87 o 
  -1   1   1       70.79       61.39      1.02 o 
   0   1   1     1421.13     1406.33     16.45 o 
   1   1   1      827.52      757.49      6.30 o 
   2   1   1      216.96      192.39      3.08 o 
   3   1   1      507.79      480.11      7.76 o 
   4   1   1        7.13        9.86      1.66 o 
   5   1   1       73.15       77.72      2.58 o 
   6   1   1       16.07       16.48      2.88 o 
   7   1   1        0.19       -2.03      2.70 o 
   8   1   1        8.38       14.82      4.50 o 
   9   1   1        0.07        2.47      4.86 o 
  -9   2   1        1.02       -1.19      4.37 o 
  -8   2   1        2.64        1.29      2.16 o 
  -7   2   1        9.22       10.42      2.46 o 
  -6   2   1      192.69      185.06      4.39 o 
  -5   2   1        6.93        5.48      1.21 o 
  -4   2   1       76.65       74.87      2.06 o 
  -3   2   1       13.75       38.63      2.34 o 
  -2   2   1        3.74        3.18      0.56 o 
  -1   2   1      527.30      511.40      5.19 o 
   0   2   1     1361.82     1268.86     10.31 o 
   1   2   1      158.84      167.78      2.00 o 
   2   2   1     1330.83     1329.64     12.00 o 
   3   2   1       23.67       18.06      1.36 o 
   4   2   1        0.65        1.55      0.64 o 
   5   2   1       41.32       43.54      1.67 o 
   6   2   1       27.39       32.73      1.84 o 
   7   2   1        9.13       12.87      2.16 o 
   8   2   1        0.51       -0.61      3.07 o 
   9   2   1        4.26        8.02      4.37 o 
  -9   3   1        0.54       -4.50      4.50 o 
  -8   3   1        0.28        2.25      3.50 o 
  -7   3   1        0.27       -1.91      3.30 o 
  -6   3   1       39.84       38.55      2.62 o 
  -5   3   1       95.35      102.44      3.05 o 
  -4   3   1      208.16      225.21      3.89 o 
  -3   3   1        8.42        9.36      0.84 o 
  -2   3   1       83.81       91.92      1.61 o 
  -1   3   1      213.23      211.14      2.37 o 
   0   3   1     1994.47     1994.04     16.08 o 
   1   3   1    23068.03    21163.94    179.64 o 
   2   3   1      639.94      634.89      6.71 o 
   3   3   1      292.85      303.02      3.89 o 
   4   3   1       48.28       47.89      1.72 o 
   5   3   1       34.41       33.96      1.60 o 
   6   3   1        2.26        4.58      1.29 o 
   7   3   1       28.19       27.78      2.74 o 
   8   3   1        0.08        0.32      3.07 o 
   9   3   1        0.26       -0.02      3.89 o 
  -9   4   1        0.23        2.94      5.39 o 
  -8   4   1        3.40        3.46      3.55 o 
  -7   4   1        0.04       -1.57      1.57 o 
  -6   4   1        2.35        4.46      1.47 o 
  -5   4   1       19.11       23.60      1.84 o 
  -4   4   1       51.83       54.75      1.79 o 
  -3   4   1       40.64       45.58      1.38 o 
  -2   4   1      846.68      854.57      8.90 o 
  -1   4   1     1875.54     1877.16     17.68 o 
   0   4   1      350.77      366.75      3.72 o 
   1   4   1      282.55      264.11      3.17 o 
   2   4   1     1079.00     1103.44     12.26 o 
   3   4   1       11.65       19.42      1.54 o 
   4   4   1        0.07       -0.26      0.75 o 
   5   4   1        1.86        1.06      0.99 o 
   6   4   1        3.31        4.92      1.45 o 
   7   4   1       73.67       66.88      6.38 o 
   8   4   1       16.78       22.71      5.15 o 
   9   4   1        0.80        4.26      4.30 o 
  -8   5   1        0.43        3.42      3.72 o 
  -7   5   1        0.47        0.48      3.63 o 
  -6   5   1        1.83        1.07      1.96 o 
  -5   5   1       23.58       29.61      2.06 o 
  -4   5   1      139.71      139.85      2.90 o 
  -3   5   1       35.74       48.64      1.63 o 
  -2   5   1      135.13      151.44      2.67 o 
  -1   5   1      483.02      488.80      5.67 o 
   0   5   1       56.39       51.28      1.36 o 
   1   5   1      240.56      275.64      3.72 o 
   2   5   1      588.78      603.71      7.58 o 
   3   5   1       35.63       31.66      1.22 o 
   4   5   1       19.58       21.60      1.19 o 
   5   5   1        5.53        4.02      1.19 o 
   6   5   1       83.07       79.24      3.19 o 
   7   5   1        7.65        9.83      2.87 o 
   8   5   1       13.44       13.14      4.93 o 
   9   5   1        0.09       -2.02      3.32 o 
  -8   6   1        0.13       -4.20      4.20 o 
  -7   6   1        0.01        0.79      2.10 o 
  -6   6   1       10.81        6.38      2.40 o 
  -5   6   1        1.68        1.60      1.61 o 
  -4   6   1       42.55       46.27      3.15 o 
  -3   6   1       18.31       15.54      1.33 o 
  -2   6   1       95.64       98.51      2.29 o 
  -1   6   1        2.51        1.07      0.71 o 
   0   6   1        4.44        3.57      0.71 o 
   1   6   1       46.91       57.54      2.02 o 
   2   6   1      152.21      160.85      3.22 o 
   3   6   1       32.36       36.24      1.32 o 
   4   6   1        0.41        0.03      0.89 o 
   5   6   1       46.59       44.67      2.15 o 
   6   6   1        0.83        1.05      2.23 o 
   7   6   1        0.00       -2.16      2.16 o 
   8   6   1       19.17       17.77      3.63 o 
   9   6   1        1.44        2.03      3.47 o 
  -8   7   1        1.23       -0.04      4.26 o 
  -7   7   1        0.66        2.75      3.40 o 
  -6   7   1        4.08        5.02      3.89 o 
  -5   7   1        0.25        4.50      3.18 o 
  -4   7   1       25.90       25.67      2.27 o 
  -3   7   1       29.86       38.88      2.15 o 
  -2   7   1      146.62      157.34      3.75 o 
  -1   7   1       25.04       22.69      1.99 o 
   0   7   1      130.56      145.39      2.86 o 
   1   7   1      184.69      175.82      4.08 o 
   2   7   1        0.42       -0.76      0.76 o 
   3   7   1      174.05      168.24      4.14 o 
   4   7   1        0.21       -0.53      0.98 o 
   5   7   1        1.07        1.72      1.24 o 
   6   7   1        8.79        4.28      2.87 o 
   7   7   1       68.20       76.06     13.23 o 
   8   7   1        9.82        9.80      3.33 o 
   9   7   1        2.18        0.41      4.72 o 
  -7   8   1        0.20        3.55      4.78 o 
  -6   8   1       21.28       30.30      5.67 o 
  -5   8   1        1.35        2.75      3.27 o 
  -4   8   1        0.90        0.58      2.51 o 
  -3   8   1        1.32        4.07      1.59 o 
  -2   8   1        2.12        0.03      1.16 o 
  -1   8   1       72.07       84.09      2.94 o 
   0   8   1      209.23      231.70      4.82 o 
   1   8   1        5.03        7.76      1.09 o 
   2   8   1       12.22       12.12      1.42 o 
   3   8   1       16.09       15.81      1.83 o 
   4   8   1       53.61       52.60      2.55 o 
   5   8   1       26.13       26.96      4.59 o 
   6   8   1       11.62       13.15      2.97 o 
   7   8   1       47.85       56.41      5.01 o 
   8   8   1        1.56        2.60      3.21 o 
  -6   9   1        0.63       -2.70      3.40 o 
  -5   9   1        0.00        0.76      3.31 o 
  -4   9   1        2.56        1.43      3.35 o 
  -3   9   1        1.50        0.09      2.73 o 
  -2   9   1        0.35        1.41      2.75 o 
  -1   9   1       18.45       23.75      2.88 o 
   0   9   1       23.30       23.41      1.76 o 
   1   9   1       47.29       55.87      2.10 o 
   2   9   1        5.10        2.91      1.21 o 
   3   9   1       33.42       29.41      3.09 o 
   4   9   1       26.55       26.15      2.43 o 
   5   9   1        1.59        1.21      1.54 o 
   6   9   1        2.48       -1.23      2.15 o 
   7   9   1        5.35        6.25      3.06 o 
   8   9   1        0.69       -1.25      4.04 o 
  -6  10   1        1.68        1.45      4.78 o 
  -5  10   1        0.03       -1.54      2.96 o 
  -4  10   1       11.91       13.45      4.48 o 
  -3  10   1        0.05        3.11      3.33 o 
  -2  10   1        0.57        4.65      3.40 o 
  -1  10   1       12.68       13.82      4.00 o 
   0  10   1        1.04       -0.71      2.75 o 
   1  10   1        3.30        4.94      2.08 o 
   2  10   1        0.57        1.39      1.82 o 
   3  10   1        5.22        4.31      2.17 o 
   4  10   1        1.87       -0.58      1.71 o 
   5  10   1       20.92       21.62      3.80 o 
   6  10   1        6.81        9.83      3.11 o 
   7  10   1        4.02        1.28      3.72 o 
  -5  11   1        0.57        0.02      4.76 o 
  -4  11   1        0.50       -1.17      3.33 o 
  -3  11   1        0.00       -2.98      2.98 o 
  -2  11   1        0.65       -1.88      2.98 o 
  -1  11   1        3.61       -0.61      2.86 o 
   0  11   1        5.02        1.23      2.83 o 
   1  11   1        3.15        5.02      3.63 o 
   2  11   1        6.81        6.74      2.44 o 
   3  11   1        0.02       -0.25      1.98 o 
   4  11   1       14.67       14.45      2.32 o 
   5  11   1        2.75        3.82      2.77 o 
   6  11   1        0.15       -0.63      3.22 o 
  -4  12   1        0.86        5.84      5.02 o 
  -3  12   1        0.59        7.18      4.78 o 
  -2  12   1        0.82        5.02      3.87 o 
  -1  12   1        2.18       -0.45      3.05 o 
   0  12   1        4.83        1.17      3.55 o 
   1  12   1        0.02        1.43      3.83 o 
   2  12   1        0.14        0.53      2.19 o 
   3  12   1        0.84       -2.06      2.06 o 
   4  12   1        1.51       -1.93      3.94 o 
   5  12   1        4.68       -0.28      2.95 o 
  -2  13   1       17.24       17.26      5.80 o 
  -1  13   1        2.47        0.02      4.95 o 
   0  13   1        2.63        1.56      4.52 o 
   1  13   1        0.97        0.19      4.33 o 
   2  13   1        0.08        3.96      4.82 o 
   3  13   1        2.19        2.43      2.65 o 
  -1 -12   2        2.09        1.75      4.35 o 
   0 -12   2        0.41        2.38      3.50 o 
   1 -12   2        1.32       -0.61      3.68 o 
   2 -12   2        1.71       -0.06      3.83 o 
   3 -12   2        5.19        5.43      4.37 o 
  -3 -11   2       10.77       11.53      4.59 o 
  -2 -11   2        0.88       -1.58      3.22 o 
  -1 -11   2        0.33        0.76      3.44 o 
   0 -11   2       10.76        2.75      3.87 o 
   1 -11   2        0.07        0.35      2.86 o 
   2 -11   2        4.54        5.80      3.94 o 
   3 -11   2       15.68       20.31      5.13 o 
   4 -11   2       17.92       16.18      5.23 o 
   5 -11   2        1.12       -3.48      4.56 o 
  -4 -10   2       23.10       25.32      4.21 o 
  -3 -10   2       30.47       32.66      4.86 o 
  -2 -10   2       23.68       25.80      2.43 o 
  -1 -10   2        0.44       -0.69      2.94 o 
   0 -10   2        9.32       -1.10      3.07 o 
   1 -10   2        2.64        3.81      3.33 o 
   2 -10   2        1.02       -0.89      2.75 o 
   3 -10   2       24.33       32.47      5.49 o 
   4 -10   2       25.43       20.55      5.17 o 
   5 -10   2        0.62        7.92      4.59 o 
   6 -10   2        1.70        4.61      5.34 o 
  -7  -9   2        0.00       -0.48      3.37 o 
  -6  -9   2        0.52       -2.05      2.05 o 
  -5  -9   2        1.87        2.23      2.13 o 
  -4  -9   2        4.20        4.62      1.78 o 
  -3  -9   2        1.03        1.35      1.47 o 
  -2  -9   2       10.93        7.66      1.60 o 
  -1  -9   2       21.50       16.46      2.72 o 
   0  -9   2        5.47        0.61      2.56 o 
   1  -9   2        1.91        2.91      2.06 o 
   2  -9   2        4.96        4.74      3.05 o 
   3  -9   2       79.66       61.86      6.49 o 
   4  -9   2       23.30       23.27      4.78 o 
   5  -9   2        0.12       -2.44      2.44 o 
   6  -9   2        1.57       -0.65      3.59 o 
   7  -9   2        0.03       -1.32      5.32 o 
  -7  -8   2        0.02       -2.21      3.66 o 
  -6  -8   2        0.16        2.47      3.26 o 
  -5  -8   2       13.36       14.11      2.59 o 
  -4  -8   2       11.19       11.60      1.75 o 
  -3  -8   2       45.49       51.13      2.91 o 
  -2  -8   2        3.00        5.30      1.19 o 
  -1  -8   2        0.06        0.71      1.12 o 
   0  -8   2        0.16        0.53      1.45 o 
   1  -8   2       23.98       26.89      2.26 o 
   2  -8   2       39.03       39.28      2.64 o 
   3  -8   2       71.86       78.03      8.72 o 
   4  -8   2        7.56        4.39      3.37 o 
   5  -8   2        0.40        3.98      3.35 o 
   6  -8   2        0.31        1.08      3.16 o 
   7  -8   2        0.05       -3.24      3.24 o 
   8  -8   2        3.50       -0.76      5.75 o 
  -8  -7   2        2.30       -1.15      4.72 o 
  -7  -7   2        0.70       -2.46      2.46 o 
  -6  -7   2        0.01       -1.53      2.02 o 
  -5  -7   2        7.16        5.64      2.19 o 
  -4  -7   2       12.06       14.24      1.50 o 
  -3  -7   2       12.70       10.68      1.29 o 
  -2  -7   2        6.03        5.03      1.09 o 
  -1  -7   2       29.74       34.07      1.66 o 
   0  -7   2        0.41        0.56      1.11 o 
   1  -7   2       51.19       51.50      2.35 o 
   2  -7   2       77.32       82.21      3.03 o 
   3  -7   2       13.13       12.71      1.89 o 
   4  -7   2       13.89        9.27      2.42 o 
   5  -7   2        0.60        0.19      2.73 o 
   6  -7   2        0.25       -0.41      3.09 o 
   7  -7   2        0.17        2.19      5.36 o 
   8  -7   2        6.82        8.47      7.93 o 
  -8  -6   2        0.76       -0.69      2.91 o 
  -7  -6   2        3.26        0.94      4.42 o 
  -6  -6   2        3.65        3.38      1.90 o 
  -5  -6   2       18.86       16.78      2.68 o 
  -4  -6   2       14.90       18.05      1.63 o 
  -3  -6   2        1.67        1.26      0.94 o 
  -2  -6   2       60.02       57.50      1.70 o 
  -1  -6   2        2.05        4.72      0.82 o 
   0  -6   2        4.33        6.25      0.89 o 
   1  -6   2        0.58        0.26      0.87 o 
   2  -6   2       22.95       23.56      1.51 o 
   3  -6   2       26.78       28.25      1.72 o 
   4  -6   2        3.63        3.63      1.64 o 
   5  -6   2       22.76       23.67      2.38 o 
   6  -6   2       10.31       10.75      2.75 o 
   7  -6   2        3.58        3.93      2.30 o 
   8  -6   2        9.30       14.23      3.54 o 
  -8  -5   2        6.97        4.59      4.35 o 
  -7  -5   2        2.37        0.84      2.81 o 
  -6  -5   2        0.80        0.66      1.97 o 
  -5  -5   2       59.35       53.65      2.36 o 
  -4  -5   2       88.56       86.02      2.62 o 
  -3  -5   2       44.27       49.54      1.74 o 
  -2  -5   2        0.00       -0.17      0.64 o 
  -1  -5   2       91.53       95.50      1.77 o 
   0  -5   2      319.12      318.58      4.13 o 
   1  -5   2       31.20       38.79      1.45 o 
   2  -5   2       87.20       93.12      2.35 o 
   3  -5   2       79.04       73.74      2.31 o 
   4  -5   2        0.41        0.70      1.09 o 
   5  -5   2       26.48       26.53      2.07 o 
   6  -5   2       25.17       20.18      3.07 o 
   7  -5   2       13.66       13.93      3.01 o 
   8  -5   2        1.57        5.61      2.66 o 
   9  -5   2        2.30        1.79      3.09 o 
  -8  -4   2        5.27        5.47      3.59 o 
  -7  -4   2        0.01       -0.80      2.00 o 
  -6  -4   2       67.85       68.30      4.82 o 
  -5  -4   2      180.09      180.90      3.96 o 
  -4  -4   2       28.16       36.44      2.55 o 
  -3  -4   2      374.62      381.82      4.89 o 
  -2  -4   2      764.96      766.52      7.56 o 
  -1  -4   2       67.40       56.02      1.26 o 
   0  -4   2      821.51      768.33      8.82 o 
   1  -4   2       17.49       21.46      0.90 o 
   2  -4   2       88.84       89.09      1.98 o 
   3  -4   2        9.62        7.57      1.02 o 
   4  -4   2       46.72       47.17      1.92 o 
   5  -4   2       54.28       60.10      2.71 o 
   6  -4   2        0.10        0.34      1.26 o 
   7  -4   2       13.63       17.16      2.86 o 
   8  -4   2       19.49       16.09      3.19 o 
   9  -4   2        0.09       -0.50      2.33 o 
  -8  -3   2       11.20       16.18      4.76 o 
  -7  -3   2        1.47        3.28      2.06 o 
  -6  -3   2       40.30       39.77      2.43 o 
  -5  -3   2       23.80       28.44      1.92 o 
  -4  -3   2      182.99      212.17      4.33 o 
  -3  -3   2        1.77        4.23      0.81 o 
  -2  -3   2      187.62      198.78      2.82 o 
  -1  -3   2      651.49      642.44      6.17 o 
   0  -3   2        5.93        5.83      0.52 o 
   1  -3   2      430.48      403.54      5.01 o 
   2  -3   2        6.79        7.55      0.93 o 
   3  -3   2        7.32       10.19      1.20 o 
   4  -3   2      216.68      235.72      4.09 o 
   5  -3   2       69.63       66.65      2.35 o 
   6  -3   2       30.03       29.98      2.55 o 
   7  -3   2      172.28      153.51      6.81 o 
   8  -3   2        2.13        5.47      2.59 o 
   9  -3   2        1.68        2.15      2.59 o 
  -9  -2   2        0.18       -1.73      3.61 o 
  -8  -2   2        2.08       -2.83      2.83 o 
  -7  -2   2        2.23        3.90      2.12 o 
  -6  -2   2       37.02       31.68      2.20 o 
  -5  -2   2        4.91        3.82      1.18 o 
  -4  -2   2       66.28       70.56      2.05 o 
  -3  -2   2      307.02      332.49      4.56 o 
  -2  -2   2      382.25      350.73      4.49 o 
  -1  -2   2       69.47       74.17      1.26 o 
   0  -2   2     1577.47     1513.91     15.52 o 
   1  -2   2       21.62       14.90      0.69 o 
   2  -2   2        1.10        0.41      0.58 o 
   3  -2   2      544.70      562.92      6.96 o 
   4  -2   2       51.69       50.95      1.80 o 
   5  -2   2       16.12       18.11      1.43 o 
   6  -2   2        7.79        4.43      2.07 o 
   7  -2   2       21.61       16.16      2.82 o 
   8  -2   2        8.90       11.27      3.50 o 
   9  -2   2        6.53        7.01      5.01 o 
  -9  -1   2        1.64        0.71      4.07 o 
  -8  -1   2        2.57        5.53      2.37 o 
  -7  -1   2       47.41       36.12      2.80 o 
  -6  -1   2      138.04      130.93      4.38 o 
  -5  -1   2       10.50        9.95      1.58 o 
  -4  -1   2      182.68      186.67      5.02 o 
  -3  -1   2       57.17       70.60      4.06 o 
  -2  -1   2      649.07      622.02      7.76 o 
  -1  -1   2      495.05      467.43      6.06 o 
   0  -1   2      603.91      566.92     10.13 o 
   1  -1   2      140.74      134.68      1.92 o 
   2  -1   2      930.69      892.26      9.70 o 
   3  -1   2      133.86      141.38      2.86 o 
   4  -1   2       38.65       40.87      1.75 o 
   5  -1   2        0.59        2.08      0.97 o 
   6  -1   2       38.81       39.30      4.75 o 
   7  -1   2        2.12        3.39      2.11 o 
   8  -1   2       26.33       20.06      3.28 o 
   9  -1   2        0.14       -2.05      4.92 o 
  10  -1   2        4.63        6.40      5.34 o 
  -9   0   2        0.30        3.89      3.96 o 
  -8   0   2       10.30        8.74      3.98 o 
  -7   0   2       34.10       27.87      2.62 o 
  -6   0   2      431.57      419.10      8.43 o 
  -5   0   2      192.63      186.68      4.72 o 
  -4   0   2      579.69      548.30      7.70 o 
  -3   0   2       41.65       53.31      1.95 o 
  -2   0   2       20.22       16.62      0.76 o 
  -1   0   2      244.57      215.45      3.26 o 
   0   0   2       38.13       39.01      1.62 o 
   1   0   2       94.37       68.54      1.81 o 
   2   0   2      541.94      541.88      6.90 o 
   3   0   2        5.48       14.36      2.38 o 
   4   0   2       91.66      102.06      4.34 o 
   5   0   2        9.35       11.55      1.37 o 
   6   0   2       29.91       19.99      4.33 o 
   7   0   2        0.71        2.06      1.91 o 
   8   0   2       36.03       34.90      3.85 o 
   9   0   2       43.23       44.30      4.66 o 
  10   0   2        1.06        1.56      5.30 o 
  -9   1   2        3.72       -0.06      3.81 o 
  -8   1   2       12.85       19.68      4.80 o 
  -7   1   2      260.77      251.88     14.51 o 
  -6   1   2       40.75       40.92      2.69 o 
  -5   1   2       88.94       93.97      3.32 o 
  -4   1   2       85.45       91.09      2.18 o 
  -3   1   2       97.16      123.03      6.56 o 
  -2   1   2      150.43      145.29      2.39 o 
  -1   1   2       60.51       58.80      1.03 o 
   0   1   2      168.44      216.27      3.01 o 
   1   1   2     7504.25     6922.03     47.73 o 
   2   1   2       14.62       13.19      0.61 o 
   3   1   2        4.08        9.56      1.13 o 
   4   1   2       13.48       16.50      1.27 o 
   5   1   2      120.30      126.37      4.02 o 
   6   1   2       28.73       33.06      2.25 o 
   7   1   2        2.90        2.92      1.87 o 
   8   1   2       42.57       43.82      6.10 o 
   9   1   2       10.58       11.79      4.82 o 
  10   1   2        0.35       -0.09      5.13 o 
  -9   2   2        0.44        0.69      4.72 o 
  -8   2   2        0.58        6.77      3.76 o 
  -7   2   2        7.52        7.05      2.88 o 
  -6   2   2       92.70       83.16      3.64 o 
  -5   2   2       10.61       14.90      1.75 o 
  -4   2   2        0.18       -0.41      0.70 o 
  -3   2   2      215.07      207.10      3.21 o 
  -2   2   2        9.18       10.02      0.59 o 
  -1   2   2       19.79       17.50      0.62 o 
   0   2   2     6175.42     6181.62     49.32 o 
   1   2   2      322.60      292.00      2.82 o 
   2   2   2      267.41      290.43      3.34 o 
   3   2   2        1.83        3.29      0.68 o 
   4   2   2      180.33      213.54      3.10 o 
   5   2   2      312.96      304.61      4.71 o 
   6   2   2       59.35       60.94      2.70 o 
   7   2   2        4.97        3.15      1.53 o 
   8   2   2        1.58       -3.09      3.09 o 
   9   2   2        6.18        0.74      3.57 o 
  10   2   2        1.78        3.31      5.10 o 
  -9   3   2        0.18        4.02      5.26 o 
  -8   3   2        8.30        8.28      4.20 o 
  -7   3   2        3.79        4.49      2.38 o 
  -6   3   2        1.77        2.98      1.70 o 
  -5   3   2       36.21       35.18      2.92 o 
  -4   3   2       18.53       18.17      1.23 o 
  -3   3   2       33.87       32.61      1.09 o 
  -2   3   2        2.75        2.55      0.61 o 
  -1   3   2     3320.45     3181.90     26.92 o 
   0   3   2     2350.58     2294.77     18.39 o 
   1   3   2      741.13      753.06      6.57 o 
   2   3   2      916.91      859.41      8.03 o 
   3   3   2      760.59      817.78      9.63 o 
   4   3   2       13.51       16.12      1.25 o 
   5   3   2       25.03       24.25      1.75 o 
   6   3   2       11.14       12.97      1.83 o 
   7   3   2       56.46       63.24      3.02 o 
   8   3   2        5.85       -0.43      3.44 o 
   9   3   2        0.09        4.54      3.55 o 
  10   3   2        1.09       -1.80      4.76 o 
  -8   4   2        0.47        2.75      3.63 o 
  -7   4   2        4.00        3.48      2.26 o 
  -6   4   2       14.22       15.14      3.59 o 
  -5   4   2       26.70       27.74      2.85 o 
  -4   4   2        0.94       -0.59      0.90 o 
  -3   4   2       51.78       61.12      1.65 o 
  -2   4   2       59.49       64.56      1.67 o 
  -1   4   2       57.31       64.05      1.44 o 
   0   4   2      632.01      591.53      6.12 o 
   1   4   2      498.06      523.32      5.76 o 
   2   4   2      809.79      856.55      8.20 o 
   3   4   2      160.86      160.92      2.42 o 
   4   4   2      176.00      185.60      4.14 o 
   5   4   2       13.74       17.52      1.65 o 
   6   4   2        0.50        3.94      1.34 o 
   7   4   2       13.22       13.39      3.76 o 
   8   4   2        3.09        2.94      3.31 o 
   9   4   2        3.11        2.73      3.05 o 
  10   4   2        0.10       -1.67      4.89 o 
  -8   5   2        0.28       -3.42      3.42 o 
  -7   5   2        4.69        7.18      3.96 o 
  -6   5   2        9.15        9.97      4.56 o 
  -5   5   2       94.58       93.44      3.86 o 
  -4   5   2       97.60       95.98      2.94 o 
  -3   5   2       53.61       76.17      3.39 o 
  -2   5   2       58.61       65.26      1.71 o 
  -1   5   2      107.10      111.97      2.10 o 
   0   5   2      104.47      105.96      1.88 o 
   1   5   2      578.59      565.23      5.86 o 
   2   5   2       30.07       35.72      1.22 o 
   3   5   2      112.63      125.96      2.32 o 
   4   5   2       86.09       81.83      1.95 o 
   5   5   2        0.95        2.37      1.12 o 
   6   5   2        0.35        0.82      1.62 o 
   7   5   2        8.74        4.53      2.43 o 
   8   5   2        3.52        1.15      2.38 o 
   9   5   2        0.01        0.98      2.89 o 
  -8   6   2        0.10        1.43      4.37 o 
  -7   6   2        0.78        3.61      3.09 o 
  -6   6   2       12.43       20.31      4.54 o 
  -5   6   2       36.45       41.06      3.43 o 
  -4   6   2       15.90       19.42      1.79 o 
  -3   6   2       41.17       46.46      2.15 o 
  -2   6   2       56.07       58.71      1.78 o 
  -1   6   2       33.89       39.04      1.41 o 
   0   6   2        6.74        6.99      0.80 o 
   1   6   2      496.28      504.64      5.58 o 
   2   6   2      258.05      226.65      3.28 o 
   3   6   2       52.78       44.46      1.56 o 
   4   6   2        7.12        9.82      1.17 o 
   5   6   2        1.02       -1.11      1.11 o 
   6   6   2        3.68        2.32      2.30 o 
   7   6   2        4.03        2.94      2.46 o 
   8   6   2        1.00       -0.64      2.45 o 
   9   6   2        0.18        2.69      3.31 o 
  -7   7   2       10.46       13.06      4.74 o 
  -6   7   2        0.97        0.50      3.22 o 
  -5   7   2        0.58        5.19      3.09 o 
  -4   7   2       50.30       48.28      3.68 o 
  -3   7   2      119.28      117.13      6.27 o 
  -2   7   2       68.12       74.04      3.68 o 
  -1   7   2      150.67      161.46      3.25 o 
   0   7   2      439.04      457.22      5.40 o 
   1   7   2       51.65       52.96      1.66 o 
   2   7   2        0.85        1.63      0.89 o 
   3   7   2       28.86       32.45      1.79 o 
   4   7   2        0.42        0.47      0.93 o 
   5   7   2        0.68        2.29      0.99 o 
   6   7   2        2.06        4.43      5.07 o 
   7   7   2        0.00        1.06      2.48 o 
   8   7   2        9.26        8.30      3.00 o 
   9   7   2        4.06        6.01      5.69 o 
  -7   8   2        1.42        5.82      5.02 o 
  -6   8   2        1.75        1.88      3.31 o 
  -5   8   2        0.00       -2.27      2.27 o 
  -4   8   2        1.03       -1.43      2.40 o 
  -3   8   2      157.26      172.33      7.94 o 
  -2   8   2        0.64       -1.29      1.29 o 
  -1   8   2       57.85       64.33      2.62 o 
   0   8   2       77.55       85.42      2.37 o 
   1   8   2       45.14       46.55      2.53 o 
   2   8   2       54.46       51.12      1.92 o 
   3   8   2       21.50       23.17      1.71 o 
   4   8   2       11.83       13.17      1.48 o 
   5   8   2       24.36       21.76      2.16 o 
   6   8   2        0.14        2.89      2.68 o 
   7   8   2       11.21       10.08      3.18 o 
   8   8   2       17.86       12.20      3.96 o 
  -6   9   2        0.05        3.37      3.83 o 
  -5   9   2        7.00        6.53      3.74 o 
  -4   9   2       10.33        6.60      3.50 o 
  -3   9   2        2.67        4.74      3.33 o 
  -2   9   2       38.25       42.24      5.00 o 
  -1   9   2       19.14       16.50      2.07 o 
   0   9   2      112.40      114.66      3.36 o 
   1   9   2       90.42       85.28      3.91 o 
   2   9   2        0.12        0.18      1.00 o 
   3   9   2        3.49        4.66      2.15 o 
   4   9   2       25.91       26.57      2.45 o 
   5   9   2        0.00        2.38      1.85 o 
   6   9   2        2.25        2.56      2.35 o 
   7   9   2        8.54        8.31      3.20 o 
   8   9   2        1.94       -3.20      3.98 o 
  -5  10   2        1.64       -1.36      4.09 o 
  -4  10   2        0.06       -2.36      2.75 o 
  -3  10   2       28.24       25.80      4.87 o 
  -2  10   2       10.86       11.96      3.94 o 
  -1  10   2       20.22       21.87      4.39 o 
   0  10   2        0.25        0.00      2.64 o 
   1  10   2        3.56        3.74      2.07 o 
   2  10   2        5.33        7.82      2.20 o 
   3  10   2        0.23       -0.50      1.79 o 
   4  10   2        4.21        3.22      1.74 o 
   5  10   2        0.14       -0.84      2.15 o 
   6  10   2        0.20       -2.02      2.02 o 
   7  10   2        0.23        2.16      2.88 o 
  -5  11   2        6.93        1.30      5.47 o 
  -4  11   2        0.28       -0.02      4.04 o 
  -3  11   2        0.00       -2.03      2.92 o 
  -2  11   2       32.16       39.78      5.86 o 
  -1  11   2        4.82        2.42      3.35 o 
   0  11   2       10.62        8.35      3.57 o 
   1  11   2       21.10       22.59      3.27 o 
   2  11   2        2.44        3.62      2.19 o 
   3  11   2        0.00        0.54      2.02 o 
   4  11   2        2.21       -1.39      1.86 o 
   5  11   2        0.16       -2.07      2.24 o 
   6  11   2       10.53       10.95      3.32 o 
  -3  12   2        5.88        9.39      5.41 o 
  -2  12   2       10.79       22.56      5.28 o 
  -1  12   2       16.68       17.07      4.80 o 
   0  12   2        1.29       -0.50      3.33 o 
   1  12   2        2.34        4.35      3.87 o 
   2  12   2        6.22        7.86      3.04 o 
   3  12   2        1.40        1.86      3.18 o 
   4  12   2        0.27       -2.07      2.07 o 
   5  12   2       10.83        6.45      3.19 o 
  -2  13   2        0.40        0.09      5.06 o 
  -1  13   2        1.21        3.11      5.00 o 
   0  13   2        0.05        5.10      4.82 o 
   1  13   2        1.92        0.54      4.33 o 
   2  13   2        0.37       -2.91      2.91 o 
   3  13   2        0.06       -0.98      2.57 o 
   4  13   2        3.82       -0.28      5.59 o 
  -1 -11   3        0.94       -2.79      3.16 o 
   0 -11   3        2.24        9.06      4.24 o 
   1 -11   3        0.06       -2.98      2.98 o 
   2 -11   3        1.36        1.32      3.05 o 
   3 -11   3        1.72       -2.31      3.18 o 
   4 -11   3        0.86        3.87      4.37 o 
  -3 -10   3       11.88       10.66      4.43 o 
  -2 -10   3        0.55       -0.52      3.07 o 
  -1 -10   3        0.84        1.69      2.52 o 
   0 -10   3        0.08        3.22      3.09 o 
   1 -10   3        1.47       -2.55      2.68 o 
   2 -10   3        0.10        6.32      3.55 o 
   3 -10   3        0.58        1.67      3.53 o 
   4 -10   3       14.49       18.73      5.19 o 
   5 -10   3        0.42       -3.37      3.37 o 
   6 -10   3        0.21        1.54      4.72 o 
  -5  -9   3        0.44       -2.40      3.50 o 
  -4  -9   3        0.20        1.67      2.10 o 
  -3  -9   3        0.39        1.11      2.05 o 
  -2  -9   3        5.99        7.11      2.05 o 
  -1  -9   3        0.83       -0.53      1.71 o 
   0  -9   3        3.69        5.39      2.28 o 
   1  -9   3        0.47       -0.87      1.69 o 
   2  -9   3       15.37       12.70      3.70 o 
   3  -9   3       32.47       27.10      4.82 o 
   4  -9   3       23.53       14.92      4.43 o 
   5  -9   3        1.15        2.40      3.98 o 
   6  -9   3        5.22        8.39      4.78 o 
   7  -9   3        0.07       -4.48      4.48 o 
  -7  -8   3        4.10        2.23      4.26 o 
  -6  -8   3       12.20       14.46      3.06 o 
  -5  -8   3        0.31       -0.29      2.00 o 
  -4  -8   3        3.64        3.96      1.45 o 
  -3  -8   3       11.59       12.59      2.12 o 
  -2  -8   3       12.34       10.45      1.32 o 
  -1  -8   3        1.32        2.68      1.25 o 
   0  -8   3        5.74        5.07      2.33 o 
   1  -8   3       89.57       89.62      3.70 o 
   2  -8   3        8.11        7.77      2.26 o 
   3  -8   3       68.45       63.70      4.13 o 
   4  -8   3        0.33       -0.71      2.88 o 
   5  -8   3       46.20       46.05      6.06 o 
   6  -8   3        0.06       -2.92      3.11 o 
   7  -8   3        0.00       -2.53      3.59 o 
  -8  -7   3        1.75        0.61      5.00 o 
  -7  -7   3        0.86       -2.53      2.53 o 
  -6  -7   3        2.45        1.72      2.31 o 
  -5  -7   3        2.55        2.93      2.28 o 
  -4  -7   3        0.07        0.13      1.25 o 
  -3  -7   3       13.12       14.28      1.35 o 
  -2  -7   3       57.58       58.96      1.96 o 
  -1  -7   3       18.22       22.16      1.31 o 
   0  -7   3        8.01        9.02      1.19 o 
   1  -7   3        0.04       -0.11      1.01 o 
   2  -7   3       73.00       75.36      3.11 o 
   3  -7   3       34.24       32.42      3.50 o 
   4  -7   3       56.25       66.85      4.27 o 
   5  -7   3       29.33       28.64      4.82 o 
   6  -7   3       28.51       33.44      4.34 o 
   7  -7   3        0.15        0.90      2.58 o 
   8  -7   3        0.59        3.46      3.19 o 
  -8  -6   3        0.55        1.51      4.39 o 
  -7  -6   3        0.21        0.29      2.50 o 
  -6  -6   3        0.59       -0.30      2.03 o 
  -5  -6   3        8.90        8.94      1.68 o 
  -4  -6   3       14.35       18.91      1.58 o 
  -3  -6   3       39.08       43.76      1.78 o 
  -2  -6   3        1.23        1.79      0.87 o 
  -1  -6   3        7.57       10.62      0.98 o 
   0  -6   3      120.31      118.85      2.65 o 
   1  -6   3       82.75       83.83      2.26 o 
   2  -6   3       62.80       74.27      2.30 o 
   3  -6   3        4.50        4.72      1.39 o 
   4  -6   3      125.47      127.41      4.46 o 
   5  -6   3        3.32       -0.72      1.45 o 
   6  -6   3        0.15        2.89      2.31 o 
   7  -6   3        0.20       -2.06      2.06 o 
   8  -6   3        3.63        1.77      3.17 o 
  -8  -5   3        3.46        4.72      4.37 o 
  -7  -5   3        8.63       12.29      4.26 o 
  -6  -5   3        1.23        1.34      2.21 o 
  -5  -5   3        7.19        6.77      1.58 o 
  -4  -5   3       22.12       22.41      1.64 o 
  -3  -5   3        5.44        4.43      0.98 o 
  -2  -5   3       68.84       65.05      2.27 o 
  -1  -5   3      114.80      104.01      2.08 o 
   0  -5   3       54.08       57.08      2.04 o 
   1  -5   3       15.39       19.38      1.10 o 
   2  -5   3       15.62       14.95      1.61 o 
   3  -5   3       42.38       38.21      2.03 o 
   4  -5   3      191.45      197.96      4.66 o 
   5  -5   3        0.07        0.73      1.58 o 
   6  -5   3        9.86       12.80      2.67 o 
   7  -5   3        0.18       -0.09      2.07 o 
   8  -5   3        3.05        0.35      2.35 o 
   9  -5   3        1.59        0.10      3.04 o 
  -8  -4   3        2.31        2.36      4.13 o 
  -7  -4   3        4.98        8.80      2.67 o 
  -6  -4   3        4.61        3.43      1.54 o 
  -5  -4   3        4.35        2.72      1.24 o 
  -4  -4   3      256.41      264.38      5.65 o 
  -3  -4   3      135.08      121.68      3.59 o 
  -2  -4   3       50.88       45.18      1.43 o 
  -1  -4   3       11.67       10.99      0.78 o 
   0  -4   3      194.12      184.42      3.41 o 
   1  -4   3       56.05       54.39      1.45 o 
   2  -4   3      120.87      118.25      2.52 o 
   3  -4   3       84.58       84.08      2.76 o 
   4  -4   3        7.80        9.03      1.19 o 
   5  -4   3       20.64       19.32      2.11 o 
   6  -4   3       10.84        8.74      1.94 o 
   7  -4   3        2.75        4.02      2.27 o 
   8  -4   3       12.78       11.90      3.13 o 
   9  -4   3        4.22        1.20      2.73 o 
  -8  -3   3        5.47        8.80      4.02 o 
  -7  -3   3        0.96        2.81      2.28 o 
  -6  -3   3        1.67        3.51      1.52 o 
  -5  -3   3       58.65       60.13      3.17 o 
  -4  -3   3        9.72       10.22      1.86 o 
  -3  -3   3       16.21       15.08      1.50 o 
  -2  -3   3        5.57        3.03      0.68 o 
  -1  -3   3        2.79        4.02      0.59 o 
   0  -3   3       95.73      106.68      1.65 o 
   1  -3   3       18.28       17.97      0.91 o 
   2  -3   3        4.49        4.78      0.69 o 
   3  -3   3      342.26      309.91      4.61 o 
   4  -3   3       10.97       11.48      1.21 o 
   5  -3   3       28.70       34.89      1.86 o 
   6  -3   3        8.74        9.35      1.63 o 
   7  -3   3       21.17       22.88      3.14 o 
   8  -3   3        0.05       -0.99      1.93 o 
   9  -3   3        0.20       -2.19      2.19 o 
  -8  -2   3        9.55        7.38      3.94 o 
  -7  -2   3       97.81       92.39      5.27 o 
  -6  -2   3        0.38        2.02      1.37 o 
  -5  -2   3        0.44       -1.13      1.13 o 
  -4  -2   3        0.06       -0.52      0.96 o 
  -3  -2   3        0.17       -0.20      0.99 o 
  -2  -2   3     1035.00     1060.21     13.35 o 
  -1  -2   3        0.96       -0.18      0.46 o 
   0  -2   3        0.03        0.45      0.47 o 
   1  -2   3      327.66      330.47      3.69 o 
   2  -2   3        8.19        6.75      0.72 o 
   3  -2   3       42.07       42.31      1.48 o 
   4  -2   3        0.29        0.25      0.79 o 
   5  -2   3        6.57        5.06      1.15 o 
   6  -2   3        3.69        5.95      1.50 o 
   7  -2   3        0.51       -0.53      1.93 o 
   8  -2   3        0.00        0.77      2.34 o 
   9  -2   3        0.82       -1.24      2.41 o 
  10  -2   3        0.67       13.73      6.47 o 
  -8  -1   3       13.00       17.20      4.69 o 
  -7  -1   3       22.59       23.34      5.93 o 
  -6  -1   3       23.80       29.10      2.09 o 
  -5  -1   3        0.39       -0.23      1.29 o 
  -4  -1   3      130.29      120.59      3.49 o 
  -3  -1   3      194.59      173.52      3.91 o 
  -2  -1   3     2268.77     2440.59     32.62 o 
  -1  -1   3       24.55       18.77      1.25 o 
   0  -1   3      511.18      423.84      4.51 o 
   1  -1   3     3642.87     3360.20     31.28 o 
   2  -1   3      134.18      111.17      1.97 o 
   3  -1   3        0.78        2.96      0.76 o 
   4  -1   3      134.63      135.89      3.13 o 
   5  -1   3       38.29       39.18      2.01 o 
   6  -1   3      139.39      134.30      4.62 o 
   7  -1   3       15.04       12.02      2.00 o 
   8  -1   3       13.64       15.84      7.35 o 
   9  -1   3       21.49       22.93      8.01 o 
  10  -1   3       14.97       20.41      4.13 o 
  -8   0   3        1.91        2.75      3.46 o 
  -7   0   3      118.21      125.69      5.82 o 
  -6   0   3      114.97       97.76      3.85 o 
  -5   0   3      110.30      102.50      4.24 o 
  -4   0   3       68.27       81.61      4.59 o 
  -3   0   3     1646.59     1805.16     24.32 o 
  -2   0   3     1002.65      954.99     13.02 o 
  -1   0   3      395.77      385.40     11.51 o 
   0   0   3       84.18       90.34      1.84 o 
   1   0   3       12.29       10.57      0.59 o 
   2   0   3      331.94      332.66      4.10 o 
   3   0   3       10.78       11.72      0.97 o 
   4   0   3        5.12        8.28      1.06 o 
   5   0   3      110.26      121.63      3.21 o 
   6   0   3       46.21       54.38      3.68 o 
   7   0   3        2.02        0.43      1.64 o 
   8   0   3      150.10      169.25      7.24 o 
   9   0   3       17.40       18.66      3.40 o 
  10   0   3        4.42        9.52      3.80 o 
  -8   1   3        5.69        2.96      3.55 o 
  -7   1   3        1.79        5.39      3.31 o 
  -6   1   3       87.26       85.46      3.65 o 
  -5   1   3        0.36       -1.45      1.45 o 
  -4   1   3        4.11        4.22      1.28 o 
  -3   1   3      100.33       98.03      2.41 o 
  -2   1   3      240.30      209.42      3.42 o 
  -1   1   3      144.30      175.40      2.84 o 
   0   1   3      111.55      197.96      6.25 o 
   1   1   3       57.01       51.22      0.96 o 
   2   1   3       44.19       42.71      0.91 o 
   3   1   3       53.06       60.00      2.76 o 
   4   1   3      266.62      253.30      6.24 o 
   5   1   3        0.17        0.27      1.03 o 
   6   1   3      119.16      108.32      3.81 o 
   7   1   3        1.58       -0.08      1.30 o 
   8   1   3        5.31        0.15      3.27 o 
   9   1   3        9.70       12.22      4.61 o 
  10   1   3        5.96        1.35      3.21 o 
  -8   2   3        3.61        5.30      3.35 o 
  -7   2   3       13.68       25.52      4.67 o 
  -6   2   3        0.16       -0.17      1.55 o 
  -5   2   3      252.94      246.45      5.70 o 
  -4   2   3      112.59      106.93      2.77 o 
  -3   2   3       91.94       94.25      2.71 o 
  -2   2   3      332.99      323.51      3.53 o 
  -1   2   3      617.69      624.38      8.00 o 
   1   2   3      247.84      230.65      2.26 o 
   2   2   3      226.20      205.32      2.06 o 
   3   2   3      456.81      426.73      4.64 o 
   4   2   3      405.61      415.91      5.22 o 
   5   2   3        6.06        7.20      1.15 o 
   6   2   3        0.41        0.16      1.46 o 
   7   2   3       15.32       15.55      1.70 o 
   8   2   3       51.18       46.07      6.14 o 
   9   2   3        3.96       -3.05      3.35 o 
  10   2   3        1.85        9.60      5.84 o 
  -8   3   3        1.37       -2.49      3.63 o 
  -7   3   3        1.38       -0.15      3.01 o 
  -6   3   3      135.46      132.31      4.52 o 
  -5   3   3      741.28      705.40     17.63 o 
  -4   3   3      131.51      120.11      3.05 o 
  -3   3   3      511.82      494.86      6.34 o 
  -2   3   3       20.03       23.45      0.86 o 
  -1   3   3      146.25      130.46      1.78 o 
   0   3   3      754.18      699.33      7.00 o 
   1   3   3      172.47      178.40      2.17 o 
   2   3   3       22.25       23.93      0.81 o 
   3   3   3      114.00      122.12      2.25 o 
   4   3   3       15.76       17.54      1.10 o 
   5   3   3        8.15        8.36      1.15 o 
   6   3   3       10.74       15.88      1.65 o 
   7   3   3       29.28       31.34      4.76 o 
   8   3   3        2.00        1.84      3.29 o 
   9   3   3        0.58        7.61      4.13 o 
  10   3   3        3.75        1.15      5.26 o 
  -8   4   3        8.17        8.39      4.37 o 
  -7   4   3        0.32        3.22      3.29 o 
  -6   4   3      355.67      335.67      7.66 o 
  -5   4   3      266.37      262.12     11.34 o 
  -4   4   3        0.06        1.60      1.03 o 
  -3   4   3       12.44       15.99      1.27 o 
  -2   4   3       30.42       20.58      1.07 o 
  -1   4   3        5.42        5.30      0.61 o 
   0   4   3      547.70      533.46      5.27 o 
   1   4   3      135.72      127.99      1.92 o 
   2   4   3      947.10      942.02      8.88 o 
   3   4   3       82.16       94.12      1.76 o 
   4   4   3      149.02      177.73      3.15 o 
   5   4   3        4.85        4.58      1.43 o 
   6   4   3        2.01        5.63      1.75 o 
   7   4   3       30.13       28.71      3.63 o 
   8   4   3       29.82       42.08      4.43 o 
   9   4   3        0.00       -2.35      3.16 o 
  10   4   3        4.75        7.28      4.08 o 
  -8   5   3        0.28        0.52      3.63 o 
  -7   5   3        0.02       -0.37      2.53 o 
  -6   5   3        1.45        5.55      2.28 o 
  -5   5   3        0.10        0.60      1.85 o 
  -4   5   3      173.50      158.42      4.51 o 
  -3   5   3       25.44       30.79      1.76 o 
  -2   5   3        7.37        7.35      0.92 o 
  -1   5   3       17.90       19.03      0.94 o 
   0   5   3       16.04       19.48      0.89 o 
   1   5   3     1358.79     1324.32     12.09 o 
   2   5   3      619.98      655.96      7.01 o 
   3   5   3       55.44       68.58      2.16 o 
   4   5   3       43.26       42.48      1.28 o 
   5   5   3       17.83       19.97      2.35 o 
   6   5   3       85.49       88.32      5.90 o 
   7   5   3       69.29       54.57      4.82 o 
   8   5   3       10.59        9.88      4.25 o 
   9   5   3        0.33        1.69      2.76 o 
  10   5   3        0.10       -0.63      5.15 o 
  -7   6   3       14.07       14.92      4.69 o 
  -6   6   3       48.96       54.59      6.12 o 
  -5   6   3       79.25       76.00      6.79 o 
  -4   6   3       44.39       39.75      3.73 o 
  -3   6   3       13.31       14.08      1.73 o 
  -2   6   3        6.35        6.13      1.02 o 
  -1   6   3        4.72        2.59      0.75 o 
   0   6   3      399.30      382.97      4.50 o 
   1   6   3     1657.10     1644.80     14.98 o 
   2   6   3      118.06      112.05      2.21 o 
   3   6   3       38.01       39.33      1.47 o 
   4   6   3       85.26       97.64      2.59 o 
   5   6   3       13.82       13.68      1.53 o 
   6   6   3        1.51        1.78      2.21 o 
   7   6   3       14.34       16.42      4.65 o 
   8   6   3        6.89        9.03      3.09 o 
   9   6   3        0.54       -0.21      4.86 o 
  -7   7   3        8.38       10.71      4.80 o 
  -6   7   3        5.90       10.08      4.04 o 
  -5   7   3        4.34       11.64      3.74 o 
  -4   7   3       57.80       47.78      3.72 o 
  -3   7   3        3.26        3.88      1.52 o 
  -2   7   3       17.43       21.39      1.70 o 
  -1   7   3       26.09       37.99      1.90 o 
   0   7   3      112.20      118.26      2.54 o 
   1   7   3      525.60      519.00      6.34 o 
   2   7   3       51.97       56.03      1.86 o 
   3   7   3       27.92       24.06      1.46 o 
   4   7   3        2.71        2.95      1.02 o 
   5   7   3       21.80       22.54      1.39 o 
   6   7   3        4.84        1.90      2.22 o 
   7   7   3        0.03        1.34      4.57 o 
   8   7   3       10.18        9.77      3.11 o 
   9   7   3        2.89        1.37      3.42 o 
  -7   8   3        1.54        5.32      5.43 o 
  -6   8   3        8.20       11.96      4.46 o 
  -5   8   3        0.64        3.66      3.29 o 
  -4   8   3        6.89        6.71      3.24 o 
  -3   8   3       64.28       69.62      7.72 o 
  -2   8   3        8.36       10.92      4.08 o 
  -1   8   3       24.38       26.60      1.86 o 
   0   8   3      135.95      139.67      3.27 o 
   1   8   3      484.09      449.94      6.95 o 
   2   8   3        3.78        6.95      1.16 o 
   3   8   3       23.96       26.34      1.66 o 
   4   8   3       18.20       20.87      2.01 o 
   5   8   3        6.43        9.15      1.49 o 
   6   8   3        4.70        8.77      2.72 o 
   7   8   3        0.00        1.33      3.49 o 
   8   8   3        6.89        2.49      3.19 o 
  -6   9   3        0.24        3.35      4.63 o 
  -5   9   3        8.02        4.33      3.46 o 
  -4   9   3       22.38       24.77      4.82 o 
  -3   9   3        3.96        5.45      3.42 o 
  -2   9   3        3.32        2.38      2.55 o 
  -1   9   3       50.49       57.30      3.92 o 
   0   9   3      127.88      136.41      4.25 o 
   1   9   3        0.51        1.25      1.18 o 
   2   9   3       12.20       16.40      1.60 o 
   3   9   3        5.56        5.90      1.72 o 
   4   9   3        2.28        1.80      3.42 o 
   5   9   3        0.86       -2.06      2.08 o 
   6   9   3        0.62       -1.45      2.36 o 
   7   9   3        2.86        2.70      2.54 o 
   8   9   3        0.97       -0.04      3.11 o 
  -5  10   3        0.00       -4.07      4.07 o 
  -4  10   3        0.42       -2.47      2.90 o 
  -3  10   3       14.27       18.41      4.39 o 
  -2  10   3       80.45       62.94      6.36 o 
  -1  10   3       12.05       11.77      3.72 o 
   0  10   3        1.79       -1.62      1.99 o 
   1  10   3        6.38        3.38      2.14 o 
   2  10   3        2.34        0.94      1.96 o 
   3  10   3        2.20        1.02      1.89 o 
   4  10   3        0.83       -2.66      3.39 o 
   5  10   3        0.97        0.50      2.58 o 
   6  10   3        0.79       -2.13      2.13 o 
   7  10   3        0.01       -0.64      2.76 o 
  -4  11   3        0.05       -1.58      4.39 o 
  -3  11   3        3.96        3.20      3.57 o 
  -2  11   3       47.42       52.99      6.51 o 
  -1  11   3       36.77       40.56      5.80 o 
   0  11   3        4.40        2.21      2.70 o 
   1  11   3       17.55       15.28      2.86 o 
   2  11   3        4.84        1.81      2.26 o 
   3  11   3       12.82       13.11      2.83 o 
   4  11   3        1.31        2.45      2.36 o 
   5  11   3        7.73        5.77      5.63 o 
   6  11   3        7.90       12.45      2.82 o 
   7  11   3        2.61        3.94      4.11 o 
  -3  12   3        8.33        8.91      5.02 o 
  -2  12   3       15.84       14.19      4.97 o 
  -1  12   3        5.15        4.00      3.72 o 
   0  12   3        9.58        6.79      3.94 o 
   1  12   3        3.56        0.28      3.72 o 
   2  12   3       12.69       16.58      3.15 o 
   3  12   3        6.58        6.23      2.65 o 
   4  12   3        8.16        8.91      2.90 o 
   5  12   3        5.12        4.84      3.30 o 
   6  12   3        0.24        0.52      3.68 o 
  -1  13   3       10.21        9.97      5.45 o 
   0  13   3        1.93        7.03      5.08 o 
   1  13   3        0.01       -3.01      4.61 o 
   2  13   3        1.12       -2.38      3.37 o 
   3  13   3        0.30        0.24      2.73 o 
   4  13   3        0.10       -0.99      2.74 o 
   0 -10   4        2.83        1.69      3.46 o 
   1 -10   4        0.64       -2.47      2.47 o 
   2 -10   4        9.06       14.51      4.24 o 
   3 -10   4        0.67       -1.32      3.31 o 
   4 -10   4        0.13        3.85      3.74 o 
  -4  -9   4        3.19        3.98      4.22 o 
  -3  -9   4       10.69       14.66      4.63 o 
  -2  -9   4       64.23       69.17      3.83 o 
  -1  -9   4        0.07       -1.17      1.78 o 
   0  -9   4        0.07       -1.76      1.76 o 
   1  -9   4        5.28        7.45      2.39 o 
   2  -9   4        0.02        3.50      3.01 o 
   3  -9   4       10.72       12.74      4.11 o 
   4  -9   4        0.13        2.86      3.53 o 
   5  -9   4        4.32        3.89      3.74 o 
   6  -9   4        2.28        8.76      4.33 o 
  -4  -8   4        3.27        1.73      2.27 o 
  -3  -8   4       79.10       88.99      4.79 o 
  -2  -8   4       50.20       51.63      2.86 o 
  -1  -8   4        0.17       -0.13      1.12 o 
   0  -8   4        0.43       -0.21      1.21 o 
   1  -8   4        0.08       -1.32      1.32 o 
   2  -8   4       12.48       10.35      2.37 o 
   3  -8   4       22.97       19.25      2.81 o 
   4  -8   4        1.21        0.87      2.90 o 
   5  -8   4        0.32        2.79      3.29 o 
   6  -8   4        5.37        3.44      4.24 o 
   7  -8   4        7.05        4.20      4.09 o 
  -7  -7   4        3.78        7.64      4.22 o 
  -6  -7   4        0.53        3.58      2.56 o 
  -5  -7   4        0.53       -0.13      4.57 o 
  -4  -7   4        0.47        1.84      1.37 o 
  -3  -7   4       22.81       20.06      2.00 o 
  -2  -7   4       39.28       39.48      1.60 o 
  -1  -7   4        0.07        4.55      1.47 o 
   0  -7   4        3.37        3.56      1.20 o 
   1  -7   4        2.72        2.13      0.92 o 
   2  -7   4       71.95       77.91      3.04 o 
   3  -7   4        0.21        1.30      1.47 o 
   4  -7   4      104.06       95.17      5.03 o 
   5  -7   4       64.76       50.55      6.08 o 
   6  -7   4        8.57       10.27      4.47 o 
   7  -7   4        0.00        4.38      2.78 o 
   8  -7   4        0.00       -1.50      2.73 o 
  -8  -6   4       20.65       22.17      6.14 o 
  -7  -6   4       11.68       19.53      3.72 o 
  -6  -6   4        0.35        1.74      1.96 o 
  -5  -6   4       13.82       16.95      1.94 o 
  -4  -6   4       33.67       37.89      2.46 o 
  -3  -6   4        0.11        1.13      0.95 o 
  -2  -6   4        0.01       -0.58      0.80 o 
  -1  -6   4       15.71       18.04      1.66 o 
   0  -6   4        7.43        5.74      1.14 o 
   1  -6   4        0.32        1.32      1.13 o 
   2  -6   4        4.67        6.93      1.44 o 
   3  -6   4       51.36       58.00      3.09 o 
   4  -6   4      139.27      140.85      4.72 o 
   5  -6   4       14.15       11.12      2.12 o 
   6  -6   4       16.60       19.01      3.71 o 
   7  -6   4        0.47        0.55      2.22 o 
   8  -6   4        0.88       -2.70      2.70 o 
  -7  -5   4        4.97        4.89      3.48 o 
  -6  -5   4        2.69        1.08      2.30 o 
  -5  -5   4       45.81       51.11      3.01 o 
  -4  -5   4       12.90       12.71      1.59 o 
  -3  -5   4       14.16       14.49      1.36 o 
  -2  -5   4        3.20        2.49      0.83 o 
  -1  -5   4        0.60        8.76      1.08 o 
   0  -5   4       68.08       68.54      2.11 o 
   1  -5   4        0.33        1.03      0.95 o 
   2  -5   4      110.57      119.85      3.23 o 
   3  -5   4       34.67       31.50      1.96 o 
   4  -5   4      113.06      104.53      3.46 o 
   5  -5   4      119.20      132.77      4.66 o 
   6  -5   4        2.17        2.28      2.22 o 
   7  -5   4        1.66        4.97      2.91 o 
   8  -5   4        0.69        0.76      2.45 o 
   9  -5   4        0.33        3.49      2.98 o 
  -8  -4   4       34.05       49.58      7.14 o 
  -7  -4   4       10.39       11.14      4.11 o 
  -6  -4   4        3.22       -0.36      1.75 o 
  -5  -4   4       15.87       13.82      1.57 o 
  -4  -4   4       77.65       74.67      2.77 o 
  -3  -4   4       44.31       49.47      2.10 o 
  -2  -4   4        3.00        2.54      0.77 o 
  -1  -4   4       38.08       34.40      1.39 o 
   0  -4   4       93.90       98.41      2.39 o 
   1  -4   4       67.20       63.99      2.41 o 
   2  -4   4       17.04       16.39      1.31 o 
   3  -4   4      156.00      149.83      4.37 o 
   4  -4   4      175.04      159.29      4.04 o 
   5  -4   4        7.91        6.98      1.80 o 
   6  -4   4        0.09       -1.44      1.44 o 
   7  -4   4       18.22       22.84      4.92 o 
   8  -4   4        0.05       -1.34      2.28 o 
   9  -4   4        0.11        0.63      2.68 o 
  -8  -3   4       34.33       36.40      6.32 o 
  -7  -3   4        1.28        4.39      3.24 o 
  -6  -3   4        6.62        4.71      1.88 o 
  -5  -3   4        0.21       -0.47      1.18 o 
  -4  -3   4       63.32       66.07      2.61 o 
  -3  -3   4      119.04      133.43      3.71 o 
  -2  -3   4       87.71       83.61      2.09 o 
  -1  -3   4        0.13        1.14      0.53 o 
   0  -3   4        1.36        1.39      0.63 o 
   1  -3   4     1003.53      994.65     11.19 o 
   2  -3   4      118.39      131.94      2.92 o 
   3  -3   4      182.44      157.65      3.49 o 
   4  -3   4        0.07       -0.99      0.99 o 
   5  -3   4        0.30       -1.27      1.34 o 
   6  -3   4       34.69       30.36      2.53 o 
   7  -3   4        0.00        1.20      2.06 o 
   8  -3   4        2.20        5.51      2.62 o 
   9  -3   4        2.61        2.99      2.62 o 
  -8  -2   4        4.06        8.48      4.11 o 
  -7  -2   4       10.93       13.99      4.26 o 
  -6  -2   4       10.11       12.01      2.05 o 
  -5  -2   4        1.67       -0.37      1.18 o 
  -4  -2   4        7.81       10.16      1.32 o 
  -3  -2   4       83.36       87.07      2.68 o 
  -2  -2   4       92.29       90.26      4.77 o 
  -1  -2   4        3.22        2.20      0.45 o 
   0  -2   4     1022.91      961.32     11.66 o 
   1  -2   4      119.96      148.13      2.27 o 
   2  -2   4       65.86       73.45      2.00 o 
   3  -2   4       74.71       81.47      3.18 o 
   4  -2   4       21.03       25.64      1.62 o 
   5  -2   4      339.51      323.96     11.63 o 
   6  -2   4        0.77        3.08      1.58 o 
   7  -2   4        6.72        5.95      3.47 o 
   8  -2   4        2.65        7.32      2.58 o 
   9  -2   4        0.35        2.07      2.60 o 
  10  -2   4        7.45        7.55      3.61 o 
  -8  -1   4        9.14        0.52      3.18 o 
  -7  -1   4        0.02        1.21      3.27 o 
  -6  -1   4       13.83       13.72      2.03 o 
  -5  -1   4        8.07        7.98      1.37 o 
  -4  -1   4       79.81       75.54      2.44 o 
  -3  -1   4      623.21      630.26      8.71 o 
  -2  -1   4     1795.48     1827.78     24.91 o 
  -1  -1   4      263.66      229.75      4.49 o 
   0  -1   4      225.75      223.28      2.70 o 
   1  -1   4      755.66      705.13      7.80 o 
   2  -1   4      881.63      900.82      8.36 o 
   3  -1   4       18.42       18.94      1.71 o 
   4  -1   4      204.27      208.55      4.80 o 
   5  -1   4       56.50       60.29      5.52 o 
   6  -1   4       13.57       12.72      1.94 o 
   7  -1   4       17.47       17.32      2.22 o 
   8  -1   4        1.49        2.79      2.60 o 
   9  -1   4       17.95       18.86      6.38 o 
  10  -1   4        0.06       -0.14      3.70 o 
  -8   0   4        0.06       -2.60      2.60 o 
  -7   0   4       12.31       14.37      2.77 o 
  -6   0   4        7.10        2.32      2.23 o 
  -5   0   4       36.90       37.22      3.33 o 
  -4   0   4       45.07       48.92      2.21 o 
  -3   0   4      242.44      248.01      4.49 o 
  -2   0   4      327.60      384.56      5.20 o 
  -1   0   4      520.95      516.95     15.21 o 
   0   0   4       46.48       44.99      3.48 o 
   1   0   4      379.50      406.96      4.09 o 
   2   0   4      102.89      106.00      1.47 o 
   3   0   4      263.16      257.00      3.67 o 
   4   0   4      116.02      126.80      2.95 o 
   5   0   4       19.13       17.88      1.84 o 
   6   0   4       52.66       55.55      4.17 o 
   7   0   4        2.72       -0.21      1.87 o 
   8   0   4       15.04       11.12      2.78 o 
   9   0   4        1.77       -2.32      2.56 o 
  10   0   4       32.52       38.17      4.85 o 
  -8   1   4        2.91       -1.08      3.20 o 
  -7   1   4        0.11        1.21      3.14 o 
  -6   1   4      191.19      192.90      6.62 o 
  -5   1   4        0.10       -0.15      1.09 o 
  -4   1   4        3.37        3.13      1.41 o 
  -3   1   4      154.41      174.50      3.10 o 
  -2   1   4     1260.37     1366.20     22.41 o 
  -1   1   4      494.22      470.49      6.95 o 
   0   1   4      116.03      102.55      7.53 o 
   1   1   4       18.46       16.24      0.62 o 
   2   1   4      201.19      208.80      2.10 o 
   3   1   4       16.11       17.72      0.79 o 
   4   1   4       61.86       60.70      1.69 o 
   5   1   4        5.28        2.28      1.14 o 
   6   1   4       22.52       24.76      2.80 o 
   7   1   4        1.52       -0.10      1.88 o 
   8   1   4       34.66       28.55      5.04 o 
   9   1   4       32.39       43.63      6.55 o 
  10   1   4        3.77        1.68      3.09 o 
  -8   2   4        1.84        1.97      3.55 o 
  -7   2   4       16.73       18.49      4.37 o 
  -6   2   4       42.29       39.02      2.62 o 
  -5   2   4       23.89       21.84      2.50 o 
  -4   2   4      109.01      109.83      2.80 o 
  -3   2   4       32.20       39.60      1.79 o 
  -2   2   4      324.79      312.02      4.44 o 
  -1   2   4      492.28      499.84      6.07 o 
   1   2   4     1090.10     1036.37     10.90 o 
   2   2   4     2047.36     2035.89     15.57 o 
   3   2   4        5.24        3.62      0.67 o 
   4   2   4        0.64       -0.62      0.62 o 
   5   2   4      140.44      136.59      3.41 o 
   6   2   4        2.32        4.99      1.65 o 
   7   2   4      119.42      108.52      5.17 o 
   8   2   4       35.72       30.24      5.23 o 
   9   2   4        0.27       -2.47      3.37 o 
  10   2   4        4.34        9.56      5.93 o 
  -8   3   4        2.50        0.48      3.68 o 
  -7   3   4        0.14       -0.54      2.98 o 
  -6   3   4       77.29       74.81      3.41 o 
  -5   3   4      526.30      482.28      8.95 o 
  -4   3   4       75.81       66.10      3.33 o 
  -3   3   4       78.17       81.82      3.69 o 
  -2   3   4      174.05      161.42      2.59 o 
  -1   3   4      451.94      427.08      5.58 o 
   0   3   4      174.87      180.16      2.56 o 
   1   3   4      599.78      557.45      5.23 o 
   2   3   4      100.56       96.93      1.49 o 
   3   3   4        4.92        7.98      0.80 o 
   4   3   4       12.02       13.55      1.03 o 
   5   3   4       15.32       18.72      1.63 o 
   6   3   4        7.14       16.15      1.81 o 
   7   3   4        8.05        9.41      2.12 o 
   8   3   4      110.98      115.19      6.47 o 
   9   3   4        0.00       -2.66      2.66 o 
  10   3   4        0.97       -0.61      3.58 o 
  -8   4   4        3.65        3.07      3.96 o 
  -7   4   4        1.26       -2.05      2.66 o 
  -6   4   4       42.96       42.19      3.58 o 
  -5   4   4      291.53      288.70     10.89 o 
  -4   4   4      473.79      447.79      8.29 o 
  -3   4   4      232.91      251.05      4.53 o 
  -2   4   4        1.24        1.17      0.66 o 
  -1   4   4      197.54      204.12      3.44 o 
   0   4   4        1.80        1.66      0.52 o 
   1   4   4       71.78       73.70      1.39 o 
   2   4   4      216.65      221.42      2.83 o 
   3   4   4      157.67      177.92      2.50 o 
   4   4   4      316.24      321.28      4.51 o 
   5   4   4       48.57       42.05      1.90 o 
   6   4   4        0.02        4.85      1.57 o 
   7   4   4      241.96      232.83      9.44 o 
   8   4   4       35.79       36.79      4.18 o 
   9   4   4        2.15        0.39      2.80 o 
  10   4   4        0.01       -0.68      3.47 o 
  -8   5   4        0.19        2.70      3.79 o 
  -7   5   4        0.15       -0.87      2.90 o 
  -6   5   4       40.22       36.04      5.04 o 
  -5   5   4      195.03      197.00      6.75 o 
  -4   5   4       27.00       26.02      2.12 o 
  -3   5   4        3.16        9.40      3.15 o 
  -2   5   4        0.65        1.79      0.78 o 
  -1   5   4      221.77      226.98      4.11 o 
   0   5   4      332.74      338.61      5.01 o 
   1   5   4      123.13      112.04      2.13 o 
   2   5   4       31.11       38.79      1.24 o 
   3   5   4      136.38      145.73      2.39 o 
   4   5   4        7.30        8.34      1.19 o 
   5   5   4       12.34       12.11      1.58 o 
   6   5   4       16.88       14.98      1.83 o 
   7   5   4       10.82       14.17      3.09 o 
   8   5   4       35.37       32.46      4.05 o 
   9   5   4        0.04       -2.95      2.95 o 
  10   5   4        2.95        1.07      3.89 o 
  -7   6   4        8.50        1.88      3.29 o 
  -6   6   4        9.79        7.94      3.72 o 
  -5   6   4      174.86      168.31      6.37 o 
  -4   6   4       19.53       23.04      2.89 o 
  -3   6   4       35.05       35.25      2.28 o 
  -2   6   4      157.17      151.30      4.71 o 
  -1   6   4        3.80        3.83      0.98 o 
   0   6   4       22.25       23.01      1.16 o 
   1   6   4       85.99       80.85      1.96 o 
   2   6   4        5.90        7.78      0.97 o 
   3   6   4       12.38       18.18      1.94 o 
   4   6   4      162.64      168.77      3.71 o 
   5   6   4       30.59       32.77      2.23 o 
   6   6   4        6.85        9.02      2.05 o 
   7   6   4       86.95       85.74      5.43 o 
   8   6   4        7.50        8.65      3.03 o 
   9   6   4        1.50        0.59      3.40 o 
  -7   7   4        4.48        5.78      4.35 o 
  -6   7   4       37.80       34.18      5.49 o 
  -5   7   4       10.30        9.32      3.70 o 
  -4   7   4      107.48       99.74      4.97 o 
  -3   7   4        0.39        1.90      1.50 o 
  -2   7   4        1.95        1.14      1.14 o 
  -1   7   4       14.38       14.11      1.67 o 
   0   7   4       28.71       31.98      2.28 o 
   1   7   4       24.16       30.19      2.66 o 
   2   7   4      111.00      105.94      3.48 o 
   3   7   4       20.48       19.66      1.56 o 
   4   7   4       10.60       11.33      1.51 o 
   5   7   4        0.43        3.21      1.42 o 
   6   7   4        5.18        3.73      2.37 o 
   7   7   4        2.69       -1.40      2.39 o 
   8   7   4        0.32        0.97      3.02 o 
   9   7   4        1.97        0.32      4.72 o 
  -6   8   4        9.20       18.30      5.08 o 
  -5   8   4        3.08        0.74      2.96 o 
  -4   8   4        6.30        8.57      3.40 o 
  -3   8   4       69.96       66.74      9.24 o 
  -2   8   4       45.87       46.52      2.78 o 
  -1   8   4        5.76        1.22      2.61 o 
   0   8   4       31.52       32.00      2.02 o 
   1   8   4       87.25       79.02      2.90 o 
   2   8   4      287.37      293.51      5.08 o 
   3   8   4        4.67        3.98      1.29 o 
   4   8   4        0.35        0.72      1.49 o 
   5   8   4        0.86        1.57      1.09 o 
   6   8   4       13.12        8.63      2.76 o 
   7   8   4        0.09        0.45      2.51 o 
   8   8   4        2.61        3.62      2.92 o 
   9   8   4        4.68        7.92      3.81 o 
  -6   9   4        1.13        4.89      4.13 o 
  -5   9   4        1.39       -1.28      3.01 o 
  -4   9   4       17.28        9.76      3.70 o 
  -3   9   4       44.57       35.82      5.08 o 
  -2   9   4       27.50       27.68      3.08 o 
  -1   9   4       15.25       19.35      2.16 o 
   0   9   4        0.17       -0.13      1.40 o 
   1   9   4       19.60       19.90      1.90 o 
   2   9   4       49.39       47.18      2.54 o 
   3   9   4       40.13       35.51      2.77 o 
   4   9   4        0.05       -0.68      2.00 o 
   5   9   4       40.37       34.02      3.09 o 
   6   9   4        0.02       -1.75      2.22 o 
   7   9   4        1.43        1.87      2.71 o 
   8   9   4        2.81       -2.46      2.92 o 
  -5  10   4        2.37       -3.48      3.48 o 
  -4  10   4        2.90        0.89      3.18 o 
  -3  10   4       19.59       13.91      4.22 o 
  -2  10   4        1.24       -1.64      2.49 o 
  -1  10   4       14.27       13.07      2.56 o 
   0  10   4       11.05       10.51      4.26 o 
   1  10   4        4.41        7.24      1.96 o 
   2  10   4       89.47       93.23      5.20 o 
   3  10   4       18.98       25.04      3.31 o 
   4  10   4       14.84        8.02      2.71 o 
   5  10   4        0.35       -1.48      3.37 o 
   6  10   4        5.22        8.12      2.92 o 
   7  10   4        1.53        7.08      3.35 o 
  -4  11   4        0.71       -2.77      3.96 o 
  -3  11   4        0.23       -0.80      3.42 o 
  -2  11   4        2.49        3.50      3.14 o 
  -1  11   4        5.07       10.51      3.96 o 
   0  11   4        8.13        6.84      3.57 o 
   1  11   4        0.45        1.78      1.99 o 
   2  11   4       67.38       61.27      6.06 o 
   3  11   4        0.03        0.12      2.13 o 
   4  11   4       14.27        9.36      5.12 o 
   5  11   4        0.90        2.42      2.56 o 
   6  11   4        2.46        1.65      2.50 o 
   7  11   4        1.40        8.52      6.12 o 
  -3  12   4        1.76        5.69      4.67 o 
  -2  12   4        1.11        4.43      4.52 o 
  -1  12   4        8.25        4.65      3.83 o 
   0  12   4        2.20       -2.05      2.98 o 
   1  12   4       12.71       20.98      5.17 o 
   2  12   4        3.15        3.93      3.32 o 
   3  12   4       21.68       21.82      3.63 o 
   4  12   4        2.07        1.46      2.69 o 
   5  12   4        0.42        2.66      2.67 o 
   6  12   4        1.43        0.55      2.91 o 
  -1  13   4        2.60       -2.75      4.35 o 
   0  13   4        0.26        7.31      4.93 o 
   1  13   4        0.07       -1.93      4.46 o 
   2  13   4       11.06       12.69      3.45 o 
   3  13   4        0.26        1.62      2.66 o 
   4  13   4        0.38       -0.17      3.46 o 
  -2  -9   5       32.12       34.02      5.41 o 
  -1  -9   5        9.74       16.07      4.48 o 
   0  -9   5       22.32       24.07      4.63 o 
   1  -9   5        5.02        6.33      3.37 o 
   2  -9   5       23.45       18.02      4.28 o 
   3  -9   5        0.00        1.58      3.09 o 
  -4  -8   5        0.25        0.58      3.79 o 
  -3  -8   5       15.97       20.26      3.23 o 
  -2  -8   5        7.35        8.01      3.31 o 
  -1  -8   5       89.91       96.46      3.57 o 
   0  -8   5        1.98        3.24      1.48 o 
   1  -8   5        4.56        1.97      3.30 o 
   2  -8   5        1.05        8.40      2.41 o 
   3  -8   5       49.45       59.24      4.13 o 
   4  -8   5        0.20        1.08      3.09 o 
   5  -8   5        4.54        6.73      3.76 o 
  -6  -7   5        1.02        2.92      3.91 o 
  -5  -7   5       12.46       10.84      4.26 o 
  -4  -7   5        0.10       -1.60      2.17 o 
  -3  -7   5        3.11        4.32      1.51 o 
  -2  -7   5      119.12      127.80      3.78 o 
  -1  -7   5        1.86        4.98      1.31 o 
   0  -7   5       15.38       16.58      1.57 o 
   1  -7   5        3.24        3.41      1.20 o 
   2  -7   5        5.14       11.29      1.63 o 
   3  -7   5        2.76        2.75      1.60 o 
   4  -7   5        2.68        1.82      2.19 o 
   5  -7   5        2.23        0.91      2.98 o 
   6  -7   5        0.50        1.49      2.24 o 
   7  -7   5       10.59       17.89      3.61 o 
  -6  -6   5       20.09       15.87      2.57 o 
  -5  -6   5        0.03        1.30      1.70 o 
  -4  -6   5       16.69       12.79      1.99 o 
  -3  -6   5        6.82        9.25      1.28 o 
  -2  -6   5      107.93      100.49      2.87 o 
  -1  -6   5        0.67        1.64      1.10 o 
   0  -6   5        2.06        1.75      1.11 o 
   1  -6   5        1.70        1.24      1.06 o 
   2  -6   5        4.50        6.65      1.39 o 
   3  -6   5        8.85        7.56      1.73 o 
   4  -6   5        9.41        9.92      2.43 o 
   5  -6   5       21.41       18.45      3.52 o 
   6  -6   5        9.67       16.72      3.22 o 
   7  -6   5        0.15       -0.58      2.32 o 
   8  -6   5        2.65       -2.68      3.81 o 
  -7  -5   5       15.25       15.16      4.76 o 
  -6  -5   5        0.17       -0.77      2.20 o 
  -5  -5   5        2.30        5.05      1.82 o 
  -4  -5   5       45.80       49.16      2.66 o 
  -3  -5   5       86.86       86.84      2.56 o 
  -2  -5   5       82.76       70.05      1.87 o 
  -1  -5   5      172.06      183.69      3.56 o 
   0  -5   5       13.44       14.08      1.26 o 
   1  -5   5        8.50        8.26      1.16 o 
   2  -5   5       15.25       16.55      1.78 o 
   3  -5   5        0.78        0.39      1.19 o 
   4  -5   5      173.78      169.57      4.41 o 
   5  -5   5       83.94       84.82      3.87 o 
   6  -5   5        3.65        1.79      2.15 o 
   7  -5   5        2.37       -0.45      2.24 o 
   8  -5   5        0.03        1.51      2.56 o 
  -7  -4   5        0.20        2.69      4.80 o 
  -6  -4   5        3.34        1.18      2.05 o 
  -5  -4   5       32.17       30.01      4.73 o 
  -4  -4   5        1.38        1.17      1.10 o 
  -3  -4   5        2.51        3.22      1.33 o 
  -2  -4   5       21.57       22.30      1.26 o 
  -1  -4   5      189.54      194.83      3.43 o 
   0  -4   5       96.90      106.03      2.45 o 
   1  -4   5        1.05        2.72      0.98 o 
   2  -4   5        1.35        2.08      0.79 o 
   3  -4   5      263.10      257.27      4.98 o 
   4  -4   5       33.39       33.56      2.13 o 
   5  -4   5      739.08      690.97     12.39 o 
   6  -4   5        1.58        0.88      1.54 o 
   7  -4   5        4.35        5.20      2.40 o 
   8  -4   5        4.31        6.11      2.81 o 
   9  -4   5        1.46       -2.43      2.43 o 
  -7  -3   5        0.01        0.89      3.09 o 
  -6  -3   5        0.81        3.84      2.91 o 
  -5  -3   5        0.25       -0.15      1.43 o 
  -4  -3   5        3.03        3.77      1.33 o 
  -3  -3   5        7.69        9.80      1.44 o 
  -2  -3   5       54.76       60.49      2.16 o 
  -1  -3   5        0.06        4.46      1.09 o 
   0  -3   5       75.54       72.44      2.48 o 
   1  -3   5        5.99        3.88      0.90 o 
   2  -3   5       12.13       12.91      1.02 o 
   3  -3   5        5.06        5.75      1.10 o 
   4  -3   5      989.51      964.88     13.22 o 
   5  -3   5        0.80       -0.01      1.96 o 
   6  -3   5        0.44       -0.33      1.50 o 
   7  -3   5        5.38        6.38      2.42 o 
   8  -3   5        0.09       -1.44      2.02 o 
   9  -3   5        0.73       -2.39      2.39 o 
  -8  -2   5       11.75       14.95      5.21 o 
  -7  -2   5       20.00       24.55      4.91 o 
  -6  -2   5        0.16       -0.28      1.85 o 
  -5  -2   5       48.38       45.70      2.22 o 
  -4  -2   5        1.56        6.96      1.34 o 
  -3  -2   5       12.82       11.77      1.23 o 
  -2  -2   5        1.84        2.15      0.87 o 
  -1  -2   5       23.89       23.04      1.05 o 
   0  -2   5       26.57       24.54      1.04 o 
   1  -2   5      144.31      140.72      2.29 o 
   2  -2   5       85.79       98.57      1.92 o 
   3  -2   5        0.27        0.93      0.86 o 
   4  -2   5       22.49       21.19      1.58 o 
   5  -2   5       21.72       20.40      1.87 o 
   6  -2   5       17.70       18.21      2.21 o 
   7  -2   5        2.78        3.56      2.24 o 
   8  -2   5        0.20        0.92      2.37 o 
   9  -2   5        0.13       -2.36      2.36 o 
  -8  -1   5       19.64       21.98      5.49 o 
  -7  -1   5        4.01        8.78      3.87 o 
  -6  -1   5        9.48       12.75      2.49 o 
  -5  -1   5        0.27        0.32      0.99 o 
  -4  -1   5       22.26       19.88      1.29 o 
  -3  -1   5       77.20       66.25      2.10 o 
  -2  -1   5      192.66      198.87      3.91 o 
  -1  -1   5       17.24       20.48      4.27 o 
   0  -1   5        0.14       -0.59      0.59 o 
   1  -1   5      637.59      666.96      6.83 o 
   2  -1   5      128.01      135.53      2.19 o 
   3  -1   5       19.91       25.89      1.14 o 
   4  -1   5       70.88       69.32      2.74 o 
   5  -1   5        4.92        6.16      1.88 o 
   6  -1   5        6.60        8.24      1.93 o 
   7  -1   5        0.46        1.35      1.60 o 
   8  -1   5        4.78        4.31      2.53 o 
   9  -1   5        0.04        2.08      2.51 o 
  10  -1   5        3.98        4.72      3.20 o 
  -8   0   5        0.00       -3.37      3.37 o 
  -7   0   5       41.30       52.17      5.97 o 
  -6   0   5       12.12       14.73      3.08 o 
  -5   0   5        0.02        1.71      1.14 o 
  -4   0   5       46.65       46.74      1.92 o 
  -3   0   5       64.32       66.28      1.82 o 
  -2   0   5      105.56      112.44      2.60 o 
  -1   0   5       10.60       11.92      1.04 o 
   0   0   5       17.27       16.93      0.89 o 
   1   0   5        0.39        3.20      0.65 o 
   2   0   5     3661.74     3835.99     55.75 o 
   3   0   5      224.79      208.53      3.38 o 
   4   0   5       26.78       27.10      1.40 o 
   5   0   5       47.08       50.98      2.64 o 
   6   0   5        1.61        3.10      1.70 o 
   7   0   5       67.10       65.66      6.75 o 
   8   0   5        0.12        1.87      2.14 o 
   9   0   5        9.64        7.14      4.25 o 
  10   0   5        1.10        1.56      3.09 o 
  -8   1   5        5.75       15.62      5.04 o 
  -7   1   5        2.71        1.84      3.09 o 
  -6   1   5        9.99       15.43      2.50 o 
  -5   1   5        3.53        4.01      1.35 o 
  -4   1   5        0.00       -0.54      0.98 o 
  -3   1   5        9.48        8.41      1.37 o 
  -2   1   5      570.13      587.85     10.27 o 
  -1   1   5       45.88       44.80      1.36 o 
   0   1   5        7.29        3.98      2.39 o 
   1   1   5     2941.90     3006.13     40.57 o 
   2   1   5       32.15       27.70      1.38 o 
   3   1   5       64.99       76.44      1.90 o 
   4   1   5       15.92       20.27      1.20 o 
   5   1   5        0.01        0.03      0.85 o 
   6   1   5      198.08      190.49      4.16 o 
   7   1   5        5.77        5.59      1.33 o 
   8   1   5        1.66        4.46      3.59 o 
   9   1   5        5.86        9.52      4.56 o 
  10   1   5        6.34        5.93      3.19 o 
  -8   2   5        6.08        3.55      4.48 o 
  -7   2   5        3.87        2.77      3.09 o 
  -6   2   5        7.97        6.88      2.26 o 
  -5   2   5        8.00        6.52      2.40 o 
  -4   2   5        4.51        5.68      1.29 o 
  -3   2   5       79.84       83.77      2.88 o 
  -2   2   5       19.29       16.42      0.83 o 
  -1   2   5      871.60      837.87     20.53 o 
   0   2   5       93.54       79.49      2.45 o 
   1   2   5      504.56      503.13      4.83 o 
   2   2   5       61.75       83.62      1.48 o 
   3   2   5       20.42       19.19      1.14 o 
   4   2   5        1.46        2.71      0.93 o 
   5   2   5      122.88      119.79      3.47 o 
   6   2   5        7.70        6.80      1.69 o 
   7   2   5       54.42       62.21      3.50 o 
   8   2   5        1.50        1.33      3.15 o 
   9   2   5        8.22        7.12      3.26 o 
  10   2   5        2.41        0.37      6.32 o 
  -8   3   5        3.19        7.53      4.52 o 
  -7   3   5        2.90        1.08      3.37 o 
  -6   3   5        2.20        0.82      1.87 o 
  -5   3   5       16.18       12.37      2.27 o 
  -4   3   5      200.65      195.14      6.20 o 
  -3   3   5      119.11      114.30      3.50 o 
  -2   3   5       28.47       36.88      1.21 o 
  -1   3   5      311.32      339.87      4.52 o 
   0   3   5       91.98       95.06      1.64 o 
   1   3   5       20.32       21.78      0.93 o 
   2   3   5        6.13        5.47      0.68 o 
   3   3   5      144.50      156.79      2.77 o 
   4   3   5      113.49      113.55      3.10 o 
   5   3   5       35.28       42.87      2.59 o 
   6   3   5       17.51       15.52      2.17 o 
   7   3   5       57.23       58.01      3.49 o 
   8   3   5       14.68       21.36     10.19 o 
   9   3   5        0.26        1.60      3.50 o 
  10   3   5        0.49        5.23      3.42 o 
  -8   4   5        1.38        5.15      4.07 o 
  -7   4   5        0.79       -2.38      2.38 o 
  -6   4   5        1.00        0.72      2.60 o 
  -5   4   5       53.15       52.92      3.51 o 
  -4   4   5       51.23       51.81      2.56 o 
  -3   4   5       11.43       13.73      1.22 o 
  -2   4   5        0.19        1.58      0.71 o 
  -1   4   5      287.79      305.24      4.49 o 
   0   4   5      116.17      122.45      2.22 o 
   1   4   5       56.53       46.11      1.43 o 
   2   4   5       15.56       17.54      0.96 o 
   3   4   5       27.99       28.87      1.11 o 
   4   4   5       23.26       26.86      2.00 o 
   5   4   5       20.63       21.64      2.13 o 
   6   4   5        6.11        5.16      2.39 o 
   7   4   5        1.34        4.78      2.35 o 
   8   4   5       15.28       12.93      3.12 o 
   9   4   5        0.07        0.15      3.00 o 
  10   4   5        0.84        3.60      3.81 o 
  -7   5   5        1.64        0.13      2.96 o 
  -6   5   5        1.37        1.57      2.04 o 
  -5   5   5       83.34       84.54      7.44 o 
  -4   5   5       17.67       19.64      2.04 o 
  -3   5   5       23.92       26.54      3.53 o 
  -2   5   5        0.01        0.35      0.75 o 
  -1   5   5      118.90      126.95      2.78 o 
   0   5   5       13.79       10.50      0.94 o 
   1   5   5      130.45      130.01      2.60 o 
   2   5   5      168.57      163.14      3.73 o 
   3   5   5      273.31      274.69      4.46 o 
   4   5   5        5.02        7.89      1.82 o 
   5   5   5        0.08        0.49      1.48 o 
   6   5   5       14.94       20.34      4.99 o 
   7   5   5       60.10       56.88      4.52 o 
   8   5   5        1.34       -0.17      2.36 o 
   9   5   5        1.59       -2.62      2.62 o 
  -7   6   5        6.52        8.11      4.09 o 
  -6   6   5        0.26       -0.61      2.73 o 
  -5   6   5       26.44       25.79      2.93 o 
  -4   6   5      128.30      121.31      5.17 o 
  -3   6   5       24.82       26.33      2.11 o 
  -2   6   5       50.98       49.40      2.23 o 
  -1   6   5       15.03       14.09      1.30 o 
   0   6   5      150.00      155.96      3.37 o 
   1   6   5        1.76        1.61      0.88 o 
   2   6   5      269.86      256.69      4.35 o 
   3   6   5        5.35        4.36      1.21 o 
   4   6   5        4.81        5.02      1.21 o 
   5   6   5        2.40        3.86      1.70 o 
   6   6   5        0.68       -0.26      1.56 o 
   7   6   5       19.97       18.54      3.23 o 
   8   6   5        0.25       -0.03      2.60 o 
   9   6   5       21.89       21.67      5.45 o 
  -7   7   5       13.99       17.13      5.10 o 
  -6   7   5       35.26       33.12      5.47 o 
  -5   7   5       25.98       22.82      4.56 o 
  -4   7   5       37.74       37.14      3.37 o 
  -3   7   5      234.31      223.56      5.67 o 
  -2   7   5       84.34       84.08      2.83 o 
  -1   7   5        0.08        1.41      1.22 o 
   0   7   5       13.39       17.49      1.55 o 
   1   7   5       32.12       39.01      2.18 o 
   2   7   5       79.42       77.68      2.76 o 
   3   7   5       90.16       86.05      3.27 o 
   4   7   5       11.98       15.17      1.59 o 
   5   7   5       63.54       70.09      3.62 o 
   6   7   5        9.22        8.53      2.69 o 
   7   7   5       11.06       13.36      3.07 o 
   8   7   5       15.44       20.68      3.81 o 
   9   7   5       12.97       10.45      3.86 o 
  -6   8   5        3.95        9.24      4.39 o 
  -5   8   5       13.00       15.36      4.37 o 
  -4   8   5       48.46       41.05      5.19 o 
  -3   8   5        1.80        3.85      1.96 o 
  -2   8   5       21.91       22.25      1.88 o 
  -1   8   5       38.45       37.20      2.46 o 
   0   8   5       28.34       35.80      2.55 o 
   1   8   5      124.69      118.46      4.45 o 
   2   8   5      118.07      118.65      3.62 o 
   3   8   5       10.34       11.08      1.66 o 
   4   8   5       20.74       18.95      2.01 o 
   5   8   5        0.00        0.55      1.38 o 
   6   8   5        5.08        3.16      2.45 o 
   7   8   5        0.33       -2.06      2.06 o 
   8   8   5        7.51        8.73      3.35 o 
  -5   9   5        1.49        4.67      3.46 o 
  -4   9   5       19.60       18.43      4.26 o 
  -3   9   5       12.82       13.11      3.81 o 
  -2   9   5        2.93        1.89      4.14 o 
  -1   9   5       16.60       15.18      4.16 o 
   0   9   5        0.51        1.49      1.65 o 
   1   9   5       18.19       19.54      1.92 o 
   2   9   5       12.50        9.56      1.64 o 
   3   9   5        0.33       -1.14      1.54 o 
   4   9   5        0.79       -1.55      1.55 o 
   5   9   5        9.03        8.76      2.19 o 
   6   9   5        5.11        2.00      2.38 o 
   7   9   5        0.24        0.93      2.51 o 
   8   9   5       22.57       29.68      4.50 o 
  -5  10   5        5.96        0.67      4.48 o 
  -4  10   5        2.67        3.70      3.63 o 
  -3  10   5        8.62       10.47      3.74 o 
  -2  10   5        0.00        1.12      2.64 o 
  -1  10   5        0.41       -1.31      1.69 o 
   0  10   5        1.43        2.59      2.01 o 
   1  10   5        5.90        4.03      1.87 o 
   2  10   5        0.41       -0.30      1.91 o 
   3  10   5        1.71       -0.36      6.77 o 
   4  10   5        5.92        3.06      2.33 o 
   5  10   5        1.81        0.52      1.84 o 
   6  10   5        0.21       -1.94      2.39 o 
   7  10   5        1.27       -2.14      2.51 o 
  -4  11   5        1.05       -2.90      3.96 o 
  -3  11   5        9.60        7.12      4.09 o 
  -2  11   5        0.18       -2.70      2.83 o 
  -1  11   5       18.52       15.05      4.24 o 
   0  11   5       10.20        8.98      3.70 o 
   1  11   5        0.04        0.14      2.16 o 
   2  11   5       16.00       20.56      4.15 o 
   3  11   5       49.98       53.35     10.09 o 
   4  11   5        5.19        3.16      2.43 o 
   5  11   5        0.73       -2.29      2.29 o 
   6  11   5        0.01       -1.51      2.16 o 
   7  11   5        2.52        4.63      3.61 o 
  -2  12   5       14.97       14.30      5.17 o 
  -1  12   5       12.47        4.93      4.61 o 
   0  12   5        0.10        0.41      3.72 o 
   1  12   5        2.14        2.12      3.94 o 
   2  12   5       11.56        7.38      2.97 o 
   3  12   5        2.32        7.55      2.91 o 
   4  12   5        1.34       -2.17      2.17 o 
   5  12   5        0.06        1.32      3.74 o 
   6  12   5        7.03        9.71      3.56 o 
   0  13   5        0.34        9.06      5.39 o 
   1  13   5        0.45        1.95      5.32 o 
   2  13   5        0.01        2.56      2.93 o 
   3  13   5        2.95        9.69      4.17 o 
   4  13   5        0.71       -3.03      3.03 o 
  -1  -9   6       39.19       42.03      5.75 o 
   0  -9   6        9.33       16.63      4.28 o 
  -4  -8   6        4.90        1.45      4.02 o 
  -3  -8   6        3.43        2.96      3.61 o 
  -2  -8   6       14.79       15.88      4.35 o 
  -1  -8   6        4.06        0.04      3.14 o 
   0  -8   6        4.49        3.61      3.48 o 
   1  -8   6        9.18       14.73      4.02 o 
   2  -8   6       10.68       12.68      3.83 o 
  -5  -7   6        0.20        2.34      2.69 o 
  -4  -7   6        2.26       -1.69      3.11 o 
  -3  -7   6        1.68        1.69      1.81 o 
  -2  -7   6       17.55       20.38      2.34 o 
  -1  -7   6      120.74      113.98      4.30 o 
   0  -7   6        2.84        3.70      1.41 o 
   1  -7   6        0.13       -0.78      1.27 o 
   2  -7   6        0.21        1.57      1.43 o 
   3  -7   6        1.72        0.36      3.13 o 
   4  -7   6        1.39       -0.06      2.31 o 
   7  -7   6        0.33       -3.18      3.18 o 
  -6  -6   6        0.10       -0.79      2.63 o 
  -5  -6   6        1.24        3.30      2.27 o 
  -4  -6   6        2.46        3.40      2.84 o 
  -3  -6   6        0.20       -1.47      1.47 o 
  -2  -6   6      206.07      196.41      4.55 o 
  -1  -6   6       11.52       11.49      1.38 o 
   0  -6   6        0.83        1.78      1.06 o 
   1  -6   6       18.13       19.45      1.58 o 
   2  -6   6       21.24       18.57      1.62 o 
   3  -6   6       39.72       43.79      4.41 o 
   4  -6   6       11.18       11.70      5.20 o 
   5  -6   6        0.22        0.42      1.63 o 
   6  -6   6        0.21        1.90      5.98 o 
   7  -6   6        1.63        3.96      3.79 o 
   8  -6   6        0.02        1.80      4.17 o 
  -6  -5   6        0.35       -1.48      2.26 o 
  -5  -5   6        1.30       -0.19      1.70 o 
  -4  -5   6       23.44       24.59      2.16 o 
  -3  -5   6       18.57       16.09      1.74 o 
  -2  -5   6      132.93      135.98      3.63 o 
  -1  -5   6       21.97       23.62      1.51 o 
   0  -5   6       66.57       62.79      2.17 o 
   1  -5   6       16.80       15.11      1.35 o 
   2  -5   6        3.15        3.19      1.27 o 
   3  -5   6        0.58       -0.14      1.00 o 
   4  -5   6      175.03      175.40      5.08 o 
   5  -5   6        1.05        0.70      1.61 o 
   6  -5   6        5.94        2.76      3.07 o 
   7  -5   6        1.57        6.94      2.71 o 
   8  -5   6        6.38       10.97      4.46 o 
  -7  -4   6        2.07        2.08      2.80 o 
  -6  -4   6        1.31        6.17      2.35 o 
  -5  -4   6        0.77        2.12      1.59 o 
  -4  -4   6       13.30       13.21      1.78 o 
  -3  -4   6       34.56       31.51      3.42 o 
  -2  -4   6       83.38       79.66      3.39 o 
  -1  -4   6       60.80       58.18      2.21 o 
   0  -4   6       48.53       56.02      4.01 o 
   1  -4   6       76.28       63.52      2.32 o 
   2  -4   6        3.50        6.99      1.24 o 
   3  -4   6        1.02        0.98      0.92 o 
   4  -4   6        5.98        8.72      1.52 o 
   5  -4   6       30.52       34.28      2.32 o 
   6  -4   6        3.01        1.14      1.70 o 
   7  -4   6        2.38        4.91      4.28 o 
   8  -4   6        1.49        1.87      2.50 o 
   9  -4   6        0.53        2.29      3.59 o 
  -7  -3   6        0.11       -1.64      3.42 o 
  -6  -3   6        4.88        3.88      2.55 o 
  -5  -3   6       18.33       17.89      6.33 o 
  -4  -3   6       14.50       11.31      1.83 o 
  -3  -3   6      136.68      126.21      3.86 o 
  -2  -3   6        0.54        0.57      0.87 o 
  -1  -3   6      108.59       96.56      2.45 o 
   0  -3   6       32.73       34.80      2.64 o 
   1  -3   6        8.83        9.69      1.35 o 
   2  -3   6       68.27       74.18      1.75 o 
   3  -3   6       51.34       58.79      1.84 o 
   4  -3   6        7.38       10.79      1.51 o 
   6  -3   6        0.77        0.29      1.48 o 
   7  -3   6        1.12        2.55      2.20 o 
   8  -3   6        1.84       -0.26      2.09 o 
   9  -3   6        1.69        2.01      3.57 o 
  -7  -2   6        1.22       -0.80      2.94 o 
  -6  -2   6       21.27       28.00      3.20 o 
  -5  -2   6       11.05        8.82      4.08 o 
  -4  -2   6        7.16        6.99      1.03 o 
  -3  -2   6        9.42       10.38      1.27 o 
  -2  -2   6       49.47       48.12      2.68 o 
  -1  -2   6      141.77      115.46      2.26 o 
   0  -2   6       93.52       94.97      2.56 o 
   1  -2   6      107.44      106.90      3.43 o 
   2  -2   6       23.16       19.48      0.98 o 
   3  -2   6        2.20        2.85      0.84 o 
   4  -2   6      145.42      144.21      2.95 o 
   5  -2   6        2.23        1.92      1.31 o 
   6  -2   6       50.60       47.46      2.98 o 
   7  -2   6        0.19       -0.95      1.84 o 
   8  -2   6        0.46        2.34      2.28 o 
   9  -2   6        0.67        4.29      7.52 o 
  -7  -1   6        9.02        9.84      4.04 o 
  -6  -1   6        0.23        0.38      2.00 o 
  -5  -1   6       26.08       16.71      2.34 o 
  -4  -1   6        0.59        3.17      1.06 o 
  -3  -1   6       19.69       24.38      1.54 o 
  -2  -1   6       20.00       20.53      1.11 o 
  -1  -1   6       32.28       31.00      1.51 o 
   0  -1   6      165.81      169.75      5.09 o 
   1  -1   6      339.92      379.73      4.73 o 
   2  -1   6       13.12       12.06      0.77 o 
   3  -1   6      201.06      206.93      3.48 o 
   4  -1   6        2.64        1.19      0.88 o 
   5  -1   6       94.68       90.19      2.50 o 
   6  -1   6      546.75      515.82     16.12 o 
   7  -1   6       28.83       23.44      3.35 o 
   8  -1   6        0.68        1.16      2.23 o 
   9  -1   6        4.71        7.42      3.03 o 
  -7   0   6        4.02        3.76      3.42 o 
  -6   0   6        1.13        3.54      2.09 o 
  -5   0   6        0.16        2.63      1.67 o 
  -4   0   6        0.02       -1.06      1.30 o 
  -3   0   6       20.88       18.04      1.51 o 
  -2   0   6        0.01        0.39      0.86 o 
  -1   0   6       98.88       96.94      8.07 o 
   0   0   6       16.53       16.39      1.02 o 
   1   0   6       53.30       47.04      1.44 o 
   2   0   6      129.17      137.56      2.34 o 
   3   0   6        2.11        1.68      0.80 o 
   4   0   6      164.29      155.42      3.15 o 
   5   0   6      421.05      410.15      6.20 o 
   6   0   6       36.88       35.72      2.00 o 
   7   0   6        6.60        5.78      1.63 o 
   8   0   6        0.00        2.30      2.07 o 
   9   0   6        1.68        0.16      2.55 o 
  10   0   6        0.05        4.08      4.23 o 
  -8   1   6        0.60       -0.02      4.22 o 
  -7   1   6        8.72       11.64      3.91 o 
  -6   1   6        6.01        4.83      2.15 o 
  -5   1   6        5.54        4.05      1.77 o 
  -4   1   6       46.89       44.42      2.71 o 
  -3   1   6        0.37       -0.56      1.11 o 
  -2   1   6       12.38       15.41      1.11 o 
  -1   1   6       49.85       45.85      1.80 o 
   0   1   6       20.44       18.00      2.81 o 
   1   1   6       57.41       56.51      2.07 o 
   2   1   6        4.02        6.09      0.62 o 
   3   1   6       60.66       60.20      1.60 o 
   4   1   6      109.83      105.09      2.32 o 
   5   1   6        9.33        7.75      1.14 o 
   6   1   6       89.19       86.69      2.64 o 
   7   1   6       12.98       14.23      1.44 o 
   8   1   6        2.50        1.06      2.52 o 
   9   1   6        0.10        0.20      2.89 o 
  10   1   6        0.70        1.31      3.11 o 
  -7   2   6       10.48       16.91      4.28 o 
  -6   2   6        2.49        2.15      1.96 o 
  -5   2   6        7.13        7.43      2.96 o 
  -4   2   6        4.21        3.97      1.64 o 
  -3   2   6       13.46       11.13      3.31 o 
  -2   2   6       46.83       38.20      1.22 o 
  -1   2   6      250.08      259.17      7.25 o 
   0   2   6       11.65       10.99      0.98 o 
   1   2   6       45.57       58.26      2.30 o 
   2   2   6       20.36       17.04      0.75 o 
   3   2   6       10.44       10.34      0.98 o 
   4   2   6        3.42        5.80      1.04 o 
   5   2   6       80.26       75.84      2.86 o 
   6   2   6       86.02       83.16      3.31 o 
   7   2   6        6.68        9.36      3.88 o 
   8   2   6        2.14        1.60      2.62 o 
   9   2   6        0.00        0.06      2.84 o 
  10   2   6        0.00       -1.86      4.80 o 
  -7   3   6        4.60        3.59      3.35 o 
  -6   3   6       28.53       28.62      3.18 o 
  -5   3   6       17.31       18.87      2.45 o 
  -4   3   6       13.44       10.62      2.33 o 
  -3   3   6       72.59       75.58      2.12 o 
  -2   3   6       13.94       15.94      1.08 o 
  -1   3   6      138.25      131.15      3.36 o 
   0   3   6        0.47        1.45      1.08 o 
   1   3   6       38.90       38.26      0.96 o 
   2   3   6       35.17       38.48      1.24 o 
   3   3   6      681.25      742.15      8.05 o 
   4   3   6      134.82      127.23      3.79 o 
   5   3   6        3.48        4.78      1.64 o 
   6   3   6       74.89       81.74      4.52 o 
   7   3   6        8.12        5.61      2.00 o 
   8   3   6       31.77       31.72      4.24 o 
   9   3   6        0.98       -4.14      4.20 o 
  10   3   6        0.04       -0.99      4.97 o 
  -7   4   6       11.35       10.99      4.13 o 
  -6   4   6        3.97        4.49      2.90 o 
  -5   4   6        0.15       -0.98      1.68 o 
  -4   4   6        7.74        7.60      1.84 o 
  -3   4   6       11.57       14.60      1.51 o 
  -2   4   6        6.16        7.43      0.87 o 
  -1   4   6      302.67      291.57      4.27 o 
   0   4   6        0.37        0.52      0.72 o 
   1   4   6       14.76       18.36      0.97 o 
   2   4   6      336.51      344.73      4.36 o 
   3   4   6       35.27       35.02      1.53 o 
   4   4   6      110.75      113.81      3.69 o 
   5   4   6      156.67      151.62      4.68 o 
   6   4   6       17.42       16.45      2.69 o 
   7   4   6       33.77       35.24      3.67 o 
   8   4   6        1.20       -0.49      2.41 o 
   9   4   6        3.40        4.39      3.11 o 
  -7   5   6        0.55        0.45      3.53 o 
  -6   5   6        4.73        8.65      3.55 o 
  -5   5   6       22.20       20.94      2.75 o 
  -4   5   6       21.39       20.76      2.94 o 
  -3   5   6        1.69        3.03      1.36 o 
  -2   5   6        6.54        6.68      0.95 o 
  -1   5   6       23.77       22.00      1.28 o 
   0   5   6      183.11      186.01      3.15 o 
   1   5   6      114.35      105.86      2.35 o 
   2   5   6       83.27       80.04      2.13 o 
   3   5   6      128.32      137.84      3.04 o 
   4   5   6       96.10       97.35      3.62 o 
   5   5   6        5.40        5.12      1.74 o 
   6   5   6       17.08       27.53      3.26 o 
   7   5   6        0.03       -1.67      3.23 o 
   8   5   6       33.25       28.36      4.09 o 
   9   5   6        0.19        1.25      3.08 o 
  -7   6   6        5.02        4.28      3.96 o 
  -6   6   6        8.44       12.18      3.89 o 
  -5   6   6        0.86        1.49      1.95 o 
  -4   6   6        7.93        9.15      4.49 o 
  -3   6   6      103.40      111.36      3.72 o 
  -2   6   6       72.20       78.26      2.54 o 
  -1   6   6        6.95        7.52      1.16 o 
   0   6   6       28.13       23.64      1.39 o 
   1   6   6       23.00       18.80      1.31 o 
   2   6   6        5.24        3.39      1.21 o 
   3   6   6       12.10       12.87      1.32 o 
   4   6   6       68.22       73.61      2.53 o 
   5   6   6        3.08        0.80      1.52 o 
   6   6   6       10.82       14.67      2.25 o 
   7   6   6        2.67        4.00      2.35 o 
   8   6   6        4.62        0.01      2.92 o 
   9   6   6        0.16        0.15      3.63 o 
  -6   7   6        7.85       11.68      4.07 o 
  -5   7   6        6.24        4.72      3.22 o 
  -4   7   6       23.69       26.79      2.93 o 
  -3   7   6       14.40       15.22      3.08 o 
  -2   7   6       21.21       22.94      1.72 o 
  -1   7   6       42.48       37.69      2.26 o 
   0   7   6        8.76       10.61      1.42 o 
   1   7   6        0.39        0.82      1.15 o 
   2   7   6        1.64        0.11      1.20 o 
   3   7   6       23.50       18.85      1.77 o 
   4   7   6        6.58        7.75      1.41 o 
   5   7   6        3.21        2.27      1.66 o 
   6   7   6        1.65       -0.30      2.14 o 
   7   7   6        0.39       -0.60      2.01 o 
   8   7   6        0.99        4.11      2.92 o 
   9   7   6       11.26       16.03      3.98 o 
  -6   8   6        2.05        5.15      4.11 o 
  -5   8   6        6.83        3.76      3.24 o 
  -4   8   6       67.70       58.29      6.08 o 
  -3   8   6       17.78       25.27      5.03 o 
  -2   8   6       95.11       92.60      3.56 o 
  -1   8   6        7.78        4.75      1.58 o 
   0   8   6        0.44        0.10      1.23 o 
   1   8   6        6.77        7.27      1.48 o 
   2   8   6       53.49       49.38      2.47 o 
   3   8   6        3.58        3.45      1.59 o 
   4   8   6       15.24       14.60      1.63 o 
   5   8   6        6.87        7.33      1.70 o 
   6   8   6        0.44       -0.94      2.12 o 
   7   8   6        0.05       -0.90      2.03 o 
   8   8   6       13.30       11.11      3.35 o 
  -5   9   6       10.89       12.39      4.35 o 
  -4   9   6       28.88       34.26      5.39 o 
  -3   9   6        2.04        1.41      2.73 o 
  -2   9   6        0.35       -0.50      1.56 o 
  -1   9   6        3.49        4.37      1.61 o 
   0   9   6       17.47       20.87      2.80 o 
   1   9   6       49.62       53.00      2.64 o 
   2   9   6       31.90       30.71      2.20 o 
   3   9   6       50.35       49.34      3.18 o 
   4   9   6        0.90        1.71      1.73 o 
   5   9   6        0.07       -1.30      1.70 o 
   6   9   6        0.53        0.78      2.39 o 
   7   9   6        0.14       -0.88      2.46 o 
   8   9   6        7.56        6.31      4.63 o 
  -4  10   6        1.79       -1.95      3.29 o 
  -3  10   6        3.60        3.42      3.05 o 
  -2  10   6       17.61       19.47      4.33 o 
  -1  10   6        0.67        1.59      2.75 o 
   0  10   6        0.50        1.92      2.01 o 
   1  10   6        8.38        9.99      2.21 o 
   2  10   6       19.46       17.59      2.57 o 
   3  10   6       14.73       11.97      2.85 o 
   4  10   6        7.97        4.80      2.57 o 
   5  10   6        0.09        0.59      1.82 o 
   6  10   6        8.35       12.78      3.63 o 
   7  10   6        0.77       -1.22      4.16 o 
  -3  11   6        0.94        4.22      3.61 o 
  -2  11   6        3.47        7.29      3.40 o 
  -1  11   6        0.15       -1.97      2.73 o 
   0  11   6       10.75       13.26      4.02 o 
   1  11   6        0.80        4.51      2.35 o 
   2  11   6       26.43       24.47      3.63 o 
   3  11   6       35.49       34.18      4.08 o 
   4  11   6        0.78        1.53      2.65 o 
   5  11   6        2.49        2.65      2.22 o 
   6  11   6        0.01       -2.55      5.80 o 
  -2  12   6        0.53        1.88      4.41 o 
  -1  12   6        4.51       -3.18      3.18 o 
   0  12   6        0.59        2.38      4.00 o 
   1  12   6        3.36       11.03      4.72 o 
   2  12   6        8.56        7.87      3.14 o 
   3  12   6        0.58        1.13      2.82 o 
   4  12   6        0.02       -1.34      3.15 o 
   5  12   6        1.73        3.63      4.11 o 
   2  13   6        0.48       -1.41      3.46 o 
   3  13   6        0.04       -3.42      3.42 o 
   4  13   6        1.20        0.78      3.74 o 
  -3  -8   7        1.56        1.88      4.11 o 
  -2  -8   7        0.01       -3.14      3.29 o 
  -1  -8   7       10.18        7.12      3.76 o 
   0  -8   7       18.32       23.55      4.43 o 
   1  -8   7        0.99        4.39      3.37 o 
   2  -8   7       25.18       19.83      4.48 o 
  -4  -7   7        0.81        4.28      3.89 o 
  -3  -7   7        1.03        3.15      2.31 o 
  -2  -7   7        6.37        8.20      2.35 o 
  -1  -7   7        9.17        8.99      2.40 o 
   0  -7   7        1.71        2.39      1.72 o 
   1  -7   7       12.37       11.63      2.16 o 
   2  -7   7       54.93       63.18      4.06 o 
   3  -7   7        0.62       -2.77      2.77 o 
   4  -7   7        9.64        2.90      3.48 o 
  -5  -6   7        0.64        0.38      2.47 o 
  -4  -6   7        0.26        0.47      2.07 o 
  -3  -6   7        4.11        0.94      1.66 o 
  -2  -6   7        2.11       -0.82      1.73 o 
  -1  -6   7        0.19       -0.93      1.38 o 
   0  -6   7       10.42        9.20      1.79 o 
   1  -6   7       11.25       14.45      1.67 o 
   2  -6   7        1.41        3.21      1.60 o 
   3  -6   7       74.61       82.88      5.71 o 
   4  -6   7        0.23        1.30      3.53 o 
   5  -6   7        8.23        9.17      3.96 o 
   6  -6   7        0.10        3.01      3.68 o 
   7  -6   7        0.59        1.64      3.70 o 
  -6  -5   7        0.74        5.86      2.85 o 
  -5  -5   7        6.38        9.50      2.06 o 
  -4  -5   7        5.48        5.03      2.02 o 
  -3  -5   7        7.39        3.46      1.89 o 
  -2  -5   7       14.26       11.15      1.78 o 
  -1  -5   7       24.89       20.61      2.35 o 
   0  -5   7        7.93        9.47      2.22 o 
   1  -5   7        5.54        2.93      1.29 o 
   2  -5   7        7.65        5.92      1.38 o 
   3  -5   7        1.88        2.01      1.48 o 
   4  -5   7        6.76        5.58      1.30 o 
   5  -5   7        3.12        3.59      1.78 o 
   6  -5   7        0.05       -2.29      2.96 o 
   7  -5   7        1.09        0.80      3.74 o 
   8  -5   7        0.35        1.73      4.22 o 
  -6  -4   7        0.01       -0.81      3.40 o 
  -5  -4   7        0.03        1.12      1.70 o 
  -4  -4   7        0.70        0.46      1.38 o 
  -3  -4   7       35.85       34.75      2.63 o 
  -2  -4   7      190.42      209.10      4.40 o 
  -1  -4   7      166.15      154.85      4.00 o 
   0  -4   7      148.37      147.40      3.54 o 
   1  -4   7       52.87       44.29      5.33 o 
   2  -4   7        2.62        3.13      1.16 o 
   3  -4   7        0.08       -0.79      0.79 o 
   4  -4   7        7.02        5.29      1.15 o 
   5  -4   7        1.89       -1.07      1.17 o 
   6  -4   7        1.76        6.53      1.98 o 
   7  -4   7        6.50       -0.19      3.09 o 
   8  -4   7        0.62       -1.04      3.40 o 
  -7  -3   7        0.18        1.02      3.50 o 
  -6  -3   7        0.14        0.62      2.06 o 
  -5  -3   7        0.05       -1.43      1.78 o 
  -4  -3   7       12.65       13.16      2.69 o 
  -3  -3   7        0.37        1.94      1.49 o 
  -2  -3   7      238.94      218.47      4.22 o 
  -1  -3   7      132.92      134.53      3.02 o 
   0  -3   7        7.22        8.63      0.99 o 
   1  -3   7        3.94        2.56      0.90 o 
   2  -3   7        0.10        0.20      0.78 o 
   3  -3   7       25.69       24.44      1.45 o 
   4  -3   7        6.14        9.03      1.20 o 
   5  -3   7       15.52       20.54      1.57 o 
   6  -3   7        6.81        4.17      1.62 o 
   7  -3   7        1.86        3.03      2.25 o 
   8  -3   7        0.65       -2.81      3.14 o 
   9  -3   7        0.20       -3.37      3.37 o 
  -7  -2   7        0.37       -3.33      3.33 o 
  -6  -2   7        0.46        3.01      2.14 o 
  -5  -2   7        5.57        5.40      2.00 o 
  -4  -2   7       11.26       15.54      2.11 o 
  -3  -2   7        0.74        0.20      1.03 o 
  -2  -2   7        0.36       -0.68      0.97 o 
  -1  -2   7      397.13      387.42      4.96 o 
   0  -2   7      129.20      127.47      2.54 o 
   1  -2   7        0.05       -0.78      0.78 o 
   2  -2   7       43.12       45.03      1.39 o 
   3  -2   7        0.37        0.72      0.80 o 
   4  -2   7        0.02       -0.67      0.88 o 
   5  -2   7      297.13      297.52      4.83 o 
   6  -2   7        1.98       -0.29      1.20 o 
   7  -2   7        7.61        5.23      1.83 o 
   8  -2   7        0.24        0.78      3.18 o 
   9  -2   7        5.92        2.53      4.04 o 
  -7  -1   7        0.00       -2.40      3.31 o 
  -6  -1   7        2.58        5.54      2.25 o 
  -5  -1   7        0.08        3.86      2.49 o 
  -4  -1   7        0.94        5.47      1.60 o 
  -3  -1   7       14.20       13.49      1.28 o 
  -2  -1   7       78.27       76.87      2.48 o 
  -1  -1   7       47.87       50.16      2.48 o 
   0  -1   7        2.35        2.18      0.96 o 
   1  -1   7      105.42      107.26      2.01 o 
   2  -1   7       17.68       18.78      0.92 o 
   3  -1   7        0.22       -0.21      0.86 o 
   4  -1   7        6.23        4.39      1.00 o 
   5  -1   7        8.19        8.32      1.34 o 
   6  -1   7       42.72       41.09      1.96 o 
   7  -1   7        7.98        6.50      1.45 o 
   8  -1   7        5.49        9.98      2.82 o 
   9  -1   7        1.12        0.12      2.51 o 
  -7   0   7        0.01        2.42      2.94 o 
  -6   0   7        0.36        1.12      2.08 o 
  -5   0   7       31.50       33.56      2.89 o 
  -4   0   7       24.17       16.43      1.76 o 
  -3   0   7        3.80        4.26      0.98 o 
  -2   0   7       91.41       83.08      1.90 o 
  -1   0   7        0.03        0.18      0.60 o 
   0   0   7       22.44       30.52      3.91 o 
   1   0   7       17.52       20.23      1.20 o 
   2   0   7       21.85       26.63      0.93 o 
   3   0   7      218.90      213.08      4.40 o 
   4   0   7       30.73       32.54      1.62 o 
   5   0   7       15.14       16.94      1.50 o 
   6   0   7       15.84       19.10      1.94 o 
   7   0   7       12.89       13.38      2.30 o 
   8   0   7        3.17        0.07      1.93 o 
   9   0   7        0.81        3.41      2.89 o 
  -7   1   7        1.13        0.24      3.05 o 
  -6   1   7        3.21        2.23      1.99 o 
  -5   1   7       43.58       39.05      2.97 o 
  -4   1   7        1.24        0.00      1.42 o 
  -3   1   7        1.78        3.77      1.50 o 
  -2   1   7        9.97        9.39      1.45 o 
  -1   1   7        3.27        5.99      2.73 o 
   0   1   7      100.24      104.15      6.36 o 
   1   1   7        0.66        1.20      0.79 o 
   2   1   7       76.50       62.95      1.58 o 
   3   1   7        4.14        6.94      1.02 o 
   4   1   7        5.14        3.26      0.99 o 
   5   1   7       92.26       94.74      2.69 o 
   6   1   7       69.99       67.94      2.42 o 
   7   1   7        0.70        3.02      1.81 o 
   8   1   7        2.26        2.12      2.52 o 
   9   1   7        4.84        2.38      4.41 o 
  -7   2   7       27.00       44.17      5.71 o 
  -6   2   7        2.35        1.48      2.06 o 
  -5   2   7        2.89       -0.99      1.57 o 
  -4   2   7       42.20       32.85      2.47 o 
  -3   2   7       26.63       30.32      2.36 o 
  -2   2   7       91.64       90.35      1.81 o 
  -1   2   7        0.38        0.41      0.66 o 
   0   2   7      171.18      167.20      7.94 o 
   1   2   7       40.25       40.97      2.64 o 
   2   2   7      219.38      234.91      3.79 o 
   3   2   7        0.69       -0.02      0.72 o 
   4   2   7       26.22       28.23      1.81 o 
   5   2   7       30.02       30.72      2.09 o 
   6   2   7       58.96       61.57      2.91 o 
   7   2   7       49.54       53.07      3.41 o 
   8   2   7        2.46       -0.68      3.59 o 
   9   2   7        0.14       -1.90      4.35 o 
  -7   3   7        6.88        6.84      3.94 o 
  -6   3   7        1.61        1.94      2.57 o 
  -5   3   7        0.03        0.33      1.71 o 
  -4   3   7        3.09        1.59      1.61 o 
  -3   3   7        2.74        5.76      1.45 o 
  -2   3   7      184.91      191.06      3.14 o 
  -1   3   7        0.88        1.31      0.78 o 
   0   3   7       12.98       10.58      1.31 o 
   1   3   7       57.99       52.35      2.17 o 
   2   3   7      133.12      140.64      2.24 o 
   3   3   7       59.08       58.73      1.88 o 
   4   3   7        2.24        5.58      1.48 o 
   5   3   7      297.04      297.66      6.73 o 
   6   3   7        4.22        3.78      1.81 o 
   7   3   7        8.91        6.94      2.11 o 
   8   3   7        0.05        2.20      2.77 o 
   9   3   7        0.86       -3.70      3.70 o 
  -7   4   7       32.03       42.09      6.06 o 
  -6   4   7        6.34        5.17      2.27 o 
  -5   4   7        0.05       -1.64      1.64 o 
  -4   4   7        0.35       -0.46      1.88 o 
  -3   4   7        3.77        3.56      0.96 o 
  -2   4   7        1.85        0.40      0.64 o 
  -1   4   7        7.84        9.26      1.04 o 
   0   4   7       84.26       86.87      2.09 o 
   1   4   7      102.24      105.91      1.81 o 
   2   4   7      223.78      203.00      3.07 o 
   3   4   7       15.94       16.50      1.08 o 
   4   4   7      209.94      205.14      5.14 o 
   5   4   7      257.39      237.55      6.04 o 
   6   4   7        0.11        2.24      1.66 o 
   7   4   7        0.37       -0.47      2.22 o 
   8   4   7        2.10        4.89      2.73 o 
   9   4   7        0.23       -1.80      4.39 o 
  -7   5   7        2.20       -0.13      3.50 o 
  -6   5   7        0.01        2.12      3.07 o 
  -5   5   7        0.09        1.50      1.86 o 
  -4   5   7        2.45        0.93      1.70 o 
  -3   5   7        7.14        8.62      1.62 o 
  -2   5   7        2.16        3.25      0.85 o 
  -1   5   7       20.96       20.09      1.71 o 
   0   5   7       31.68       38.52      1.43 o 
   1   5   7      120.07      123.37      3.40 o 
   2   5   7        2.52        3.71      0.80 o 
   3   5   7       59.60       61.01      1.88 o 
   4   5   7        3.85        4.26      1.34 o 
   5   5   7       39.53       43.31      2.80 o 
   6   5   7       16.52       23.55      3.34 o 
   7   5   7        7.97        7.56      2.81 o 
   8   5   7        0.20        0.74      2.65 o 
   9   5   7        2.10       10.66      5.73 o 
  -6   6   7        0.99        0.63      2.57 o 
  -5   6   7       25.26       26.69      3.10 o 
  -4   6   7        0.27        0.25      1.84 o 
  -3   6   7       17.14       19.21      2.58 o 
  -2   6   7       20.66       18.96      1.53 o 
  -1   6   7        0.20        0.37      0.90 o 
   0   6   7       33.47       33.90      1.62 o 
   1   6   7        1.58        1.74      0.90 o 
   2   6   7       75.86       72.44      2.27 o 
   3   6   7       23.91       25.81      1.62 o 
   4   6   7       17.76       16.05      1.21 o 
   5   6   7        3.98        3.46      1.64 o 
   6   6   7        4.64        6.07      1.95 o 
   7   6   7        4.34        3.40      2.39 o 
   8   6   7        4.10       -1.01      2.71 o 
   9   6   7        2.52        6.79      5.67 o 
  -6   7   7        4.89        8.44      4.37 o 
  -5   7   7       22.48       21.93      4.50 o 
  -4   7   7        3.34        3.49      2.17 o 
  -3   7   7       26.50       29.90      4.95 o 
  -2   7   7        3.16        2.32      1.36 o 
  -1   7   7       39.98       38.96      2.32 o 
   0   7   7       56.21       61.71      3.44 o 
   1   7   7        1.44        1.86      1.26 o 
   2   7   7       14.61       14.02      1.64 o 
   3   7   7       66.20       64.81      2.39 o 
   4   7   7        3.95        3.82      1.24 o 
   5   7   7        0.01        0.24      1.62 o 
   6   7   7       19.09       14.55      2.99 o 
   7   7   7        2.14        0.37      2.20 o 
   8   7   7        0.50       -3.09      4.26 o 
   9   7   7        0.03        1.51      4.74 o 
  -5   8   7        9.92       12.46      4.00 o 
  -4   8   7       28.24       26.50      4.65 o 
  -3   8   7       10.76       11.86      2.44 o 
  -2   8   7       21.84       21.14      2.33 o 
  -1   8   7        0.22        1.48      1.38 o 
   0   8   7        0.01       -0.75      1.33 o 
   1   8   7       30.39       27.82      2.00 o 
   2   8   7      140.65      139.31      3.94 o 
   3   8   7        3.70        4.04      1.22 o 
   4   8   7       18.02       16.30      1.70 o 
   5   8   7        8.91       11.12      1.87 o 
   6   8   7        3.35        0.41      2.22 o 
   7   8   7        1.88        2.91      2.55 o 
   8   8   7        0.04        4.04      4.78 o 
  -5   9   7        2.35        3.83      3.81 o 
  -4   9   7        1.77        3.09      3.09 o 
  -3   9   7        1.86        1.97      2.77 o 
  -2   9   7       13.62       18.57      2.33 o 
  -1   9   7        0.00        1.55      1.50 o 
   0   9   7       26.10       28.32      2.42 o 
   1   9   7        0.29       -0.69      1.32 o 
   2   9   7       60.40       53.01      3.50 o 
   3   9   7       27.31       34.16      2.43 o 
   4   9   7        3.02        2.65      1.64 o 
   5   9   7        2.79        3.17      2.20 o 
   6   9   7        0.35        3.35      2.37 o 
   7   9   7        1.25       -0.84      4.41 o 
   8   9   7        0.00        1.45      4.72 o 
  -4  10   7        9.39        7.77      4.24 o 
  -3  10   7       14.29       15.23      4.24 o 
  -2  10   7        0.15       -2.10      2.14 o 
  -1  10   7       18.03       16.80      2.90 o 
   0  10   7        4.15        9.69      2.95 o 
   1  10   7       21.41       22.32      2.56 o 
   2  10   7        7.13        7.75      2.11 o 
   3  10   7        7.29        8.01      2.26 o 
   4  10   7        2.93        0.30      1.72 o 
   5  10   7        0.23        1.23      1.94 o 
   6  10   7        0.02       -0.30      3.59 o 
   7  10   7        0.06       -3.48      3.48 o 
  -3  11   7       20.55       23.06      5.26 o 
  -2  11   7        0.61       -1.45      2.90 o 
  -1  11   7        9.52        9.67      3.94 o 
   0  11   7        0.70       -2.27      2.27 o 
   1  11   7        0.79        0.16      2.13 o 
   2  11   7        0.10        2.97      2.41 o 
   3  11   7        0.97       -2.27      2.27 o 
   4  11   7        0.80       -4.08      4.21 o 
   5  11   7        0.81        0.58      3.00 o 
   6  11   7        0.95        1.30      4.24 o 
  -1  12   7        0.85        2.62      3.72 o 
   0  12   7        2.87        2.29      3.61 o 
   1  12   7        0.05        2.51      3.59 o 
   2  12   7        2.21        0.68      2.45 o 
   3  12   7       11.23        3.95      2.99 o 
   4  12   7       15.73        7.16      4.61 o 
   5  12   7        0.28        5.13      4.50 o 
   2  13   7        3.58        6.62      4.17 o 
   3  13   7        8.88        5.47      4.48 o 
  -3  -8   8        0.69       -1.19      4.35 o 
  -2  -8   8        0.02       -3.01      3.01 o 
  -1  -8   8        1.48        4.24      4.00 o 
   0  -8   8        0.09       -2.60      3.55 o 
   1  -8   8        1.04        2.57      3.53 o 
   2  -8   8        0.61        1.06      3.85 o 
  -4  -7   8        0.70        3.89      3.83 o 
  -3  -7   8        5.41       14.43      4.11 o 
  -2  -7   8        0.00       -1.91      1.91 o 
  -1  -7   8        1.90        4.82      2.22 o 
   0  -7   8       17.75       26.12      2.99 o 
   1  -7   8        0.39        2.24      2.09 o 
   2  -7   8        0.05        0.99      3.29 o 
   3  -7   8        0.01        1.62      3.27 o 
  -5  -6   8        4.75        8.70      4.30 o 
  -4  -6   8       11.19       11.51      4.13 o 
  -3  -6   8        2.27        3.78      2.19 o 
  -2  -6   8       19.54       19.92      4.68 o 
  -1  -6   8        1.56        1.11      1.90 o 
   0  -6   8        2.20        3.63      2.04 o 
   1  -6   8        1.75        3.93      1.82 o 
   2  -6   8        2.35        2.81      2.41 o 
   3  -6   8       14.05       14.85      2.96 o 
   4  -6   8        0.10        2.34      3.11 o 
   6  -6   8       12.25       19.88      5.10 o 
   7  -6   8        0.82       -1.60      4.30 o 
  -6  -5   8        5.87        0.32      4.33 o 
  -5  -5   8        0.66       -0.59      2.44 o 
  -4  -5   8        0.70        0.17      1.52 o 
  -3  -5   8       24.35       22.50      3.28 o 
  -2  -5   8        8.31        4.00      1.90 o 
  -1  -5   8        0.26       -0.39      1.42 o 
   0  -5   8        1.55        2.34      1.50 o 
   1  -5   8       38.44       37.33      2.88 o 
   2  -5   8       65.35       57.46      3.97 o 
   3  -5   8       46.45       46.04      3.72 o 
   4  -5   8        0.00       -0.94      1.80 o 
   5  -5   8        3.55        3.96      2.13 o 
   6  -5   8        5.33       -1.37      3.26 o 
   7  -5   8        0.41        7.31      4.11 o 
  -6  -4   8       11.38       16.04      3.18 o 
  -5  -4   8        0.08       -0.14      1.66 o 
  -4  -4   8        0.10        0.10      1.42 o 
  -3  -4   8        0.44       -1.30      1.60 o 
  -2  -4   8       43.88       40.31      2.63 o 
  -1  -4   8       15.88       11.51      1.63 o 
   0  -4   8       36.77       35.61      2.24 o 
   1  -4   8       12.74       15.11      1.62 o 
   2  -4   8       58.79       49.82      3.61 o 
   3  -4   8        1.31        0.58      1.19 o 
   4  -4   8        0.47       -0.04      1.23 o 
   5  -4   8        3.02        1.28      1.45 o 
   6  -4   8        0.16       -0.96      1.55 o 
   7  -4   8        1.98        2.85      2.66 o 
   8  -4   8        0.09        1.12      3.01 o 
  -6  -3   8        1.22        1.23      2.83 o 
  -5  -3   8        0.19       -1.73      1.73 o 
  -4  -3   8        1.48       -1.33      1.60 o 
  -3  -3   8       41.18       41.75      2.21 o 
  -2  -3   8       19.60       22.97      4.86 o 
  -1  -3   8       21.15       17.68      1.37 o 
   0  -3   8        8.58        4.34      1.28 o 
   1  -3   8       11.48       10.43      1.49 o 
   2  -3   8        4.52        6.45      1.02 o 
   3  -3   8        4.23        4.70      0.90 o 
   4  -3   8       29.60       32.37      1.76 o 
   5  -3   8        0.92        0.15      1.37 o 
   6  -3   8        5.33        9.27      1.89 o 
   7  -3   8        0.16       -0.32      2.29 o 
   8  -3   8        0.42       -2.55      2.55 o 
  -6  -2   8        4.20        3.57      3.55 o 
  -5  -2   8        9.67        9.14      2.27 o 
  -4  -2   8        1.36        5.37      1.72 o 
  -3  -2   8       11.73       13.88      1.75 o 
  -2  -2   8       26.43       28.57      2.79 o 
  -1  -2   8       18.76       21.47      2.47 o 
   0  -2   8      280.67      263.55      5.21 o 
   1  -2   8        0.04        0.41      1.85 o 
   2  -2   8        6.50        9.78      1.18 o 
   3  -2   8       40.54       45.54      1.81 o 
   4  -2   8       19.63       21.61      1.36 o 
   5  -2   8        0.37        0.44      1.13 o 
   6  -2   8        4.86        3.88      2.73 o 
   7  -2   8        2.00        2.16      2.58 o 
   8  -2   8        0.06       -2.53      2.53 o 
   9  -2   8        1.14       -1.95      3.12 o 
  -7  -1   8        4.02        6.71      4.15 o 
  -6  -1   8        5.57        4.48      2.37 o 
  -5  -1   8        1.94        0.95      1.77 o 
  -4  -1   8        0.32        1.86      1.50 o 
  -3  -1   8        7.72        9.06      1.19 o 
  -2  -1   8       17.57       19.73      1.24 o 
  -1  -1   8      745.80      743.44     14.75 o 
   0  -1   8      316.39      286.66      6.91 o 
   1  -1   8       24.38       21.70      1.17 o 
   2  -1   8        6.20        7.91      0.96 o 
   3  -1   8        0.99        1.30      0.78 o 
   4  -1   8       10.40        8.19      1.09 o 
   5  -1   8        0.24        0.87      1.01 o 
   6  -1   8        0.59        0.65      1.15 o 
   7  -1   8        1.16        3.13      2.04 o 
   8  -1   8        0.02       -1.70      2.41 o 
   9  -1   8        0.19       -2.29      2.77 o 
  -7   0   8        0.78        3.53      3.91 o 
  -6   0   8        2.72        0.65      1.97 o 
  -5   0   8        0.00       -0.93      1.62 o 
  -4   0   8        9.11        8.23      1.74 o 
  -3   0   8       10.97        9.33      1.17 o 
  -2   0   8       44.77       45.28      1.47 o 
  -1   0   8      825.48      819.21     25.48 o 
   0   0   8      216.92      223.07     10.58 o 
   1   0   8       12.21       15.95      1.09 o 
   2   0   8        8.27        8.61      1.10 o 
   3   0   8        6.60        7.19      0.83 o 
   4   0   8        0.24        1.34      0.96 o 
   5   0   8        5.21        4.10      1.15 o 
   6   0   8        0.58        1.56      1.37 o 
   7   0   8       24.38       19.85      2.58 o 
   8   0   8        0.14       -3.20      3.79 o 
   9   0   8        0.51       -1.33      2.65 o 
  -7   1   8        0.05        5.60      3.98 o 
  -6   1   8        0.02        1.81      1.99 o 
  -5   1   8        0.04        2.06      1.77 o 
  -4   1   8       32.08       32.19      2.47 o 
  -3   1   8        5.62        4.45      1.31 o 
  -2   1   8       67.89       63.18      2.89 o 
  -1   1   8      148.89      129.54      7.85 o 
   0   1   8      253.40      256.75     11.16 o 
   1   1   8        0.62       -0.94      0.94 o 
   2   1   8        0.25        1.02      0.85 o 
   3   1   8       25.04       23.05      1.16 o 
   4   1   8        0.17       -1.02      1.02 o 
   5   1   8        0.48       -0.93      1.22 o 
   6   1   8      182.26      180.07      8.07 o 
   7   1   8        0.02       -0.23      1.79 o 
   8   1   8        0.66        3.22      3.91 o 
   9   1   8        2.10        2.38      4.28 o 
  -7   2   8        0.01       -2.86      3.44 o 
  -6   2   8        0.00       -0.51      2.00 o 
  -5   2   8        8.71        9.74      2.03 o 
  -4   2   8        2.31       -0.79      1.45 o 
  -3   2   8        1.22       -0.69      1.15 o 
  -2   2   8       32.54       33.70      1.82 o 
  -1   2   8        6.49        7.55      2.86 o 
   0   2   8      237.85      220.04      9.88 o 
   1   2   8       27.04       25.14      2.50 o 
   2   2   8        0.72        0.76      0.83 o 
   3   2   8        0.07        0.46      0.75 o 
   4   2   8        4.77        4.41      1.74 o 
   5   2   8       12.43        8.72      2.50 o 
   6   2   8      109.35       96.68      4.08 o 
   7   2   8        0.04       -1.33      1.78 o 
   8   2   8        0.61        4.28      4.22 o 
   9   2   8        0.47       -3.22      4.02 o 
  -7   3   8        6.21        7.20      4.24 o 
  -6   3   8        8.56       12.28      3.17 o 
  -5   3   8       11.20       10.42      2.20 o 
  -4   3   8       66.24       65.54      3.39 o 
  -3   3   8       62.36       54.65      2.81 o 
  -2   3   8       93.22       77.66      1.86 o 
   0   3   8        0.31        0.06      1.02 o 
   1   3   8      104.54       95.07      2.82 o 
   2   3   8       10.38       11.24      1.38 o 
   3   3   8       33.55       32.91      1.28 o 
   4   3   8      104.61      100.83      3.45 o 
   5   3   8      258.87      257.69      6.18 o 
   6   3   8        0.01       -0.12      1.64 o 
   7   3   8        0.01       -1.01      1.80 o 
   8   3   8        0.26       -3.35      3.96 o 
   9   3   8        0.67       -4.28      4.28 o 
  -6   4   8        1.97        0.11      2.04 o 
  -5   4   8        0.58        0.81      1.83 o 
  -4   4   8       93.98      102.00      4.27 o 
  -3   4   8       65.64       59.80      2.68 o 
  -2   4   8        0.38        0.50      0.79 o 
  -1   4   8       21.79       22.10      1.28 o 
   0   4   8       12.95       13.77      1.06 o 
   1   4   8        0.01        1.52      0.83 o 
   2   4   8       29.62       31.93      1.19 o 
   3   4   8        7.88        5.62      1.09 o 
   4   4   8       55.12       54.79      3.63 o 
   5   4   8       16.49       16.82      2.07 o 
   6   4   8       29.85       33.41      2.78 o 
   7   4   8        2.19        4.33      2.13 o 
   8   4   8        0.00       -3.81      3.98 o 
   9   4   8        0.18       -3.27      4.48 o 
  -6   5   8        0.63        1.32      3.05 o 
  -5   5   8        8.79       11.93      3.26 o 
  -4   5   8       19.65       17.73      2.34 o 
  -3   5   8        0.04        0.79      0.98 o 
  -2   5   8       23.09       22.15      1.37 o 
  -1   5   8       15.28       17.25      1.42 o 
   0   5   8       22.06       21.43      1.48 o 
   1   5   8      181.90      170.83      2.63 o 
   2   5   8       16.68       15.49      1.04 o 
   3   5   8       43.66       42.40      1.64 o 
   4   5   8       32.52       33.31      1.86 o 
   5   5   8      131.24      130.04      4.57 o 
   6   5   8        4.09        7.73      2.38 o 
   7   5   8        3.10        5.43      2.60 o 
   8   5   8        5.13       -2.53      4.15 o 
   9   5   8        1.61       -4.52      4.52 o 
  -6   6   8        4.23       12.20      4.11 o 
  -5   6   8        0.19        2.34      2.09 o 
  -4   6   8       26.33       28.18      2.90 o 
  -3   6   8       48.39       48.34      4.67 o 
  -2   6   8        2.99        1.34      1.75 o 
  -1   6   8       79.87       89.85      2.45 o 
   0   6   8       11.23        7.65      1.09 o 
   1   6   8        4.82        7.41      1.38 o 
   2   6   8       45.52       40.73      1.77 o 
   3   6   8      171.07      172.73      3.64 o 
   4   6   8        7.07        5.71      1.17 o 
   5   6   8        2.30        2.02      1.60 o 
   6   6   8       10.13       10.65      2.19 o 
   7   6   8        5.15       10.88      5.04 o 
   8   6   8        1.41       -4.28      4.28 o 
   9   6   8        0.74       -3.68      5.02 o 
  -5   7   8        1.45        3.33      3.24 o 
  -4   7   8        0.34        0.25      1.99 o 
  -3   7   8        1.07        0.63      1.83 o 
  -2   7   8       19.67       18.54      1.90 o 
  -1   7   8        2.84        1.63      1.25 o 
   0   7   8        2.71        3.19      1.35 o 
   1   7   8       39.98       45.43      2.23 o 
   2   7   8      164.60      159.61      3.53 o 
   3   7   8       84.46       93.41      2.84 o 
   4   7   8       27.61       29.81      1.61 o 
   5   7   8        0.27        0.17      1.56 o 
   6   7   8       35.19       34.10      3.04 o 
   7   7   8        0.00        0.15      4.15 o 
   8   7   8        1.07       -4.09      4.50 o 
  -5   8   8        0.07       -3.09      3.09 o 
  -4   8   8        0.19        2.83      3.18 o 
  -3   8   8        6.15        4.63      2.06 o 
  -2   8   8        0.01        0.64      1.43 o 
  -1   8   8        7.90        6.96      1.63 o 
   0   8   8        0.01        1.77      1.31 o 
   1   8   8        6.24        7.17      1.48 o 
   2   8   8      102.17      113.51      3.61 o 
   3   8   8      111.93      122.48      3.40 o 
   4   8   8        0.44       -0.64      1.23 o 
   5   8   8        5.48        3.81      2.85 o 
   6   8   8        5.56        1.93      4.04 o 
   7   8   8       10.91        4.78      5.10 o 
   8   8   8        0.18        0.76      4.72 o 
  -4   9   8       12.58        8.98      4.13 o 
  -3   9   8        1.39       -0.13      2.62 o 
  -2   9   8       19.58       21.75      2.38 o 
  -1   9   8       14.54       12.40      2.34 o 
   0   9   8        0.00       -1.04      1.50 o 
   1   9   8        4.24        5.16      1.58 o 
   2   9   8       64.62       58.48      2.93 o 
   3   9   8        8.18       12.95      1.64 o 
   4   9   8        6.72        3.93      2.70 o 
   5   9   8        5.51        6.13      4.32 o 
   6   9   8        2.36        1.73      4.04 o 
   7   9   8        2.90        0.19      4.13 o 
  -3  10   8        5.19        2.44      3.29 o 
  -2  10   8        6.96        8.26      2.52 o 
  -1  10   8        3.98        3.94      4.37 o 
   0  10   8        1.56        1.18      2.02 o 
   1  10   8       22.29       23.95      5.58 o 
   2  10   8        2.27        1.99      1.91 o 
   3  10   8       27.88       24.51      2.90 o 
   4  10   8       20.69       22.80      5.72 o 
   5  10   8        0.40        1.69      2.59 o 
   6  10   8        2.33       -1.95      3.96 o 
   7  10   8        0.30       -4.04      4.04 o 
  -2  11   8        0.63       -2.05      3.03 o 
  -1  11   8        4.80        1.34      3.18 o 
   0  11   8        0.07        1.73      2.24 o 
   1  11   8        0.79        1.49      3.07 o 
   2  11   8       12.11       10.96      3.04 o 
   3  11   8       33.62       31.06      4.10 o 
   4  11   8        0.55        0.21      2.57 o 
   5  11   8       17.36       22.75      5.97 o 
   6  11   8        0.00        6.94      5.23 o 
   1  12   8        2.29        4.43      3.94 o 
   2  12   8        6.78        9.37      3.25 o 
   3  12   8        6.72        4.24      4.43 o 
   4  12   8        6.00        1.84      4.43 o 
   5  12   8        3.82       -3.53      4.00 o 
   2  13   8        4.13        7.59      4.37 o 
   3  13   8        0.16        3.98      4.35 o 
  -1  -8   9        7.85       13.11      4.50 o 
   0  -8   9        0.00        2.77      3.98 o 
   1  -8   9        0.44        0.97      4.13 o 
  -3  -7   9        3.49        4.48      4.26 o 
  -2  -7   9        0.00        1.28      3.50 o 
  -1  -7   9        3.58        1.87      2.32 o 
   0  -7   9        0.01       -0.09      2.01 o 
   1  -7   9        2.83        5.43      3.83 o 
   2  -7   9        2.81        3.94      3.66 o 
   3  -7   9        0.77        0.54      3.96 o 
  -4  -6   9        4.07        7.26      3.04 o 
  -3  -6   9        1.82        0.14      2.22 o 
  -2  -6   9        9.70       10.01      2.45 o 
  -1  -6   9        5.16        4.38      2.12 o 
   0  -6   9        4.18       11.05      2.38 o 
   1  -6   9        8.19        6.78      3.86 o 
   2  -6   9        1.02        0.44      2.04 o 
   3  -6   9        0.53        2.57      3.22 o 
   4  -6   9        0.52       -2.98      3.07 o 
   6  -6   9        8.70       13.65      5.49 o 
  -5  -5   9        0.00       -3.24      3.24 o 
  -4  -5   9        4.47        6.17      1.94 o 
  -3  -5   9       14.46       16.57      2.64 o 
  -2  -5   9        1.01        5.18      3.55 o 
  -1  -5   9        0.20        1.27      1.64 o 
   0  -5   9        1.56        5.06      1.88 o 
   1  -5   9        6.43        6.87      1.84 o 
   2  -5   9        1.31        1.41      2.26 o 
   3  -5   9        8.37        5.49      4.42 o 
   4  -5   9        3.38       -0.26      2.88 o 
   5  -5   9        7.27        8.42      2.77 o 
   6  -5   9        6.98       12.93      4.41 o 
   7  -5   9       10.85        8.28      5.23 o 
  -5  -4   9       11.93       17.11      2.43 o 
  -4  -4   9        0.50       -0.94      1.51 o 
  -3  -4   9        0.44        3.10      1.73 o 
  -2  -4   9       18.73       23.73      2.38 o 
  -1  -4   9        3.81        7.60      1.66 o 
   0  -4   9        9.71       10.55      2.33 o 
   1  -4   9       27.06       26.21      3.57 o 
   2  -4   9       51.90       49.49      3.70 o 
   3  -4   9        1.02        1.09      2.06 o 
   4  -4   9        1.29       -0.20      1.62 o 
   5  -4   9       12.58       13.98      2.38 o 
   6  -4   9       10.43       15.15      3.27 o 
   7  -4   9        0.39        4.85      3.89 o 
  -6  -3   9        6.71        5.99      3.81 o 
  -5  -3   9        0.02       -0.06      2.19 o 
  -4  -3   9        3.12        6.99      1.79 o 
  -3  -3   9       29.30       31.47      2.09 o 
  -2  -3   9        6.82        5.98      1.59 o 
  -1  -3   9       91.87       84.15      3.64 o 
   0  -3   9        3.44        4.16      1.80 o 
   1  -3   9       19.50       20.53      2.40 o 
   2  -3   9       18.22       18.85      2.40 o 
   3  -3   9       24.97       24.01      2.85 o 
   4  -3   9        8.56        9.87      2.32 o 
   5  -3   9        0.77        3.99      1.49 o 
   6  -3   9        0.01       -0.91      1.51 o 
   7  -3   9        0.01       -3.63      3.98 o 
   8  -3   9        0.25       -0.62      2.99 o 
  -6  -2   9        0.14        2.27      2.46 o 
  -5  -2   9        0.57        1.65      2.00 o 
  -4  -2   9        0.25       -0.16      1.61 o 
  -3  -2   9        2.28        2.58      1.45 o 
  -2  -2   9      122.86      118.29      5.02 o 
  -1  -2   9       14.68       10.35      1.39 o 
   0  -2   9        0.65        0.16      1.07 o 
   1  -2   9       14.26       12.51      1.40 o 
   2  -2   9        8.32        8.12      1.21 o 
   3  -2   9       52.52       42.34      1.97 o 
   4  -2   9        8.08        7.04      1.38 o 
   5  -2   9        0.34        2.65      1.33 o 
   6  -2   9        5.09        2.04      1.61 o 
   7  -2   9       11.36       16.11      3.30 o 
   8  -2   9        0.11       -0.02      2.80 o 
  -6  -1   9        3.38        3.65      2.35 o 
  -5  -1   9        4.94        7.19      2.20 o 
  -4  -1   9        0.09       -1.08      1.46 o 
  -3  -1   9        0.05        1.43      1.28 o 
  -2  -1   9        0.28        0.68      0.98 o 
  -1  -1   9       74.63       70.62      3.31 o 
   0  -1   9      327.59      312.07      8.95 o 
   1  -1   9        3.31        3.15      0.92 o 
   2  -1   9       11.78       10.97      1.05 o 
   3  -1   9        0.23       -0.34      0.61 o 
   4  -1   9        0.25        1.95      1.21 o 
   5  -1   9        3.95        5.64      1.47 o 
   6  -1   9        0.89        1.04      1.47 o 
   7  -1   9        0.12        0.76      2.04 o 
   8  -1   9        0.05       -2.82      3.83 o 
  -6   0   9        0.17       -1.16      1.95 o 
  -5   0   9        3.60        3.98      1.92 o 
  -4   0   9        0.01        1.36      1.49 o 
  -3   0   9       27.86       29.45      2.03 o 
  -2   0   9       48.37       43.49      1.91 o 
   0   0   9       47.29       48.00      5.49 o 
   1   0   9       18.08       14.43      1.23 o 
   2   0   9       22.18       25.59      1.34 o 
   3   0   9        0.02        1.24      0.72 o 
   4   0   9       12.80       12.11      2.01 o 
   5   0   9       29.70       30.84      3.72 o 
   6   0   9        0.20        0.23      1.30 o 
   7   0   9        1.71        1.30      1.83 o 
   8   0   9        0.70       -1.81      2.50 o 
   9   0   9        2.58        1.43      5.53 o 
  -6   1   9        1.38       -1.25      1.90 o 
  -5   1   9        1.06        2.62      1.81 o 
  -4   1   9       15.12       12.98      1.93 o 
  -3   1   9        0.48       -0.43      1.62 o 
  -2   1   9        1.65       -0.10      0.76 o 
  -1   1   9      210.13      202.37     10.88 o 
   0   1   9      143.18      138.02      8.74 o 
   1   1   9       46.25       45.92      1.97 o 
   2   1   9        0.00       -0.40      0.86 o 
   3   1   9        1.65        1.65      2.17 o 
   4   1   9       18.51       13.61      1.38 o 
   5   1   9       27.74       21.90      2.27 o 
   6   1   9       10.06        9.42      2.73 o 
   7   1   9        0.05        1.44      2.54 o 
   8   1   9        1.34        3.76      4.15 o 
   9   1   9        0.12        2.26      3.19 o 
  -6   2   9        0.29       -2.40      2.86 o 
  -5   2   9       25.40       23.00      2.54 o 
  -4   2   9        0.06        2.18      1.52 o 
  -3   2   9        0.37       -1.08      1.08 o 
  -2   2   9       64.43       61.58      2.98 o 
  -1   2   9       91.84       93.68      7.22 o 
   0   2   9      451.91      452.62     16.53 o 
   1   2   9       24.75       21.55      2.51 o 
   2   2   9       34.98       29.72      1.46 o 
   3   2   9        7.93       11.28      0.99 o 
   4   2   9        0.93       -0.93      0.93 o 
   5   2   9        4.64        5.37      1.65 o 
   6   2   9        3.76        2.79      2.35 o 
   7   2   9        3.63        6.68      4.02 o 
   8   2   9        0.00       -3.61      3.61 o 
   9   2   9        1.32       -1.45      4.54 o 
  -6   3   9        0.91        6.29      2.37 o 
  -5   3   9        8.16        7.56      2.15 o 
  -4   3   9        3.34        2.54      1.60 o 
  -3   3   9       78.37       68.07      2.97 o 
  -2   3   9        6.82        5.50      0.77 o 
  -1   3   9      149.23      144.39      3.22 o 
   0   3   9       81.99       85.43      3.01 o 
   1   3   9      300.94      279.74      5.41 o 
   2   3   9        7.20        8.17      1.14 o 
   3   3   9       10.29       13.58      1.69 o 
   4   3   9        0.24       -0.81      0.81 o 
   5   3   9        0.11        0.56      1.46 o 
   6   3   9        4.86        5.55      2.58 o 
   7   3   9        3.04        0.63      2.48 o 
   8   3   9        0.38       -2.57      4.02 o 
   9   3   9        0.72       -3.66      4.63 o 
  -6   4   9        0.28       -1.37      1.99 o 
  -5   4   9        0.30        2.31      1.87 o 
  -4   4   9       21.20       21.54      2.32 o 
  -3   4   9       37.33       34.10      2.35 o 
  -2   4   9       58.06       52.04      1.73 o 
  -1   4   9       16.33       14.60      1.07 o 
   0   4   9       93.83       76.58      2.34 o 
   1   4   9       90.29       88.01      2.10 o 
   2   4   9       22.81       21.80      1.97 o 
   3   4   9        0.53       -0.71      0.71 o 
   4   4   9        1.42        2.51      1.34 o 
   5   4   9        5.79        5.05      1.74 o 
   6   4   9       18.81       18.31      3.14 o 
   7   4   9       17.14       16.31      3.35 o 
   8   4   9        0.02       -3.53      4.02 o 
   9   4   9        0.79        5.56      5.52 o 
  -6   5   9        0.18        2.14      3.53 o 
  -5   5   9        1.19        0.96      1.87 o 
  -4   5   9       27.94       27.71      2.77 o 
  -3   5   9       29.76       29.47      2.45 o 
  -2   5   9       13.41       18.35      1.55 o 
  -1   5   9        7.07        9.46      1.20 o 
   0   5   9        0.45       -0.92      0.92 o 
   1   5   9      219.27      205.66      5.07 o 
   2   5   9       61.70       60.87      1.74 o 
   3   5   9       18.74       16.79      1.35 o 
   4   5   9       19.14       23.21      1.75 o 
   5   5   9        4.88        4.70      2.35 o 
   6   5   9        0.95        0.23      3.27 o 
   7   5   9       24.62       26.22      5.95 o 
   8   5   9        1.38       -4.09      4.09 o 
  -5   6   9        1.55        6.11      2.39 o 
  -4   6   9        0.01        0.01      1.82 o 
  -3   6   9       42.88       41.27      3.00 o 
  -2   6   9        0.04        0.80      1.12 o 
  -1   6   9       22.34       26.87      1.79 o 
   0   6   9       12.91       16.12      1.56 o 
   1   6   9        4.22        4.78      0.76 o 
   2   6   9       82.59       79.35      2.30 o 
   3   6   9        0.28       -0.86      0.86 o 
   4   6   9        9.05        9.83      1.55 o 
   5   6   9        0.15        2.65      2.31 o 
   6   6   9       38.66       47.27     10.10 o 
   7   6   9        1.83        0.76      4.39 o 
   8   6   9        3.39        1.43      4.89 o 
  -5   7   9        1.89       -0.09      3.31 o 
  -4   7   9        0.94        1.32      1.96 o 
  -3   7   9        2.20        2.20      1.86 o 
  -2   7   9       31.01       23.95      2.06 o 
  -1   7   9        0.14        0.19      1.21 o 
   0   7   9       36.79       35.71      2.19 o 
   1   7   9       15.38       17.16      1.63 o 
   2   7   9        3.85        5.54      1.40 o 
   3   7   9        2.54        2.99      1.36 o 
   4   7   9       26.57       27.33      2.56 o 
   5   7   9        3.91        4.28      2.52 o 
   6   7   9        4.37        3.47      2.70 o 
   7   7   9       34.70       39.26      7.01 o 
   8   7   9        0.03        0.56      4.56 o 
  -4   8   9        0.15       -1.43      2.73 o 
  -3   8   9       12.09       10.17      2.38 o 
  -2   8   9        0.01       -1.45      1.45 o 
  -1   8   9       42.22       48.04      3.32 o 
   0   8   9        2.13        3.21      1.48 o 
   1   8   9       10.88        8.69      1.53 o 
   2   8   9       27.92       29.73      2.18 o 
   3   8   9        0.54        0.62      1.39 o 
   4   8   9        2.07       -1.33      1.42 o 
   5   8   9        0.09       -1.89      2.26 o 
   6   8   9       45.23       37.27      6.71 o 
   7   8   9        4.86        2.51      4.76 o 
  -4   9   9        1.18       -1.21      3.31 o 
  -3   9   9       14.20       17.17      3.96 o 
  -2   9   9       19.35       19.21      2.34 o 
  -1   9   9        0.10       -1.45      1.45 o 
   0   9   9       10.87       14.50      2.28 o 
   1   9   9        2.68        2.49      1.50 o 
   2   9   9        0.69       -0.28      1.44 o 
   3   9   9        1.65        3.97      1.63 o 
   4   9   9        3.72        3.58      2.12 o 
   5   9   9        0.10       -3.01      3.66 o 
   6   9   9        0.41       -0.09      4.15 o 
   7   9   9        4.68        0.13      4.82 o 
  -3  10   9        0.63       -1.88      3.44 o 
  -2  10   9        0.17        0.29      2.20 o 
  -1  10   9        8.92        7.39      2.51 o 
   0  10   9        2.74        2.49      2.24 o 
   1  10   9        1.09        0.01      1.70 o 
   2  10   9        0.05        0.88      1.85 o 
   3  10   9       12.06        9.69      2.46 o 
   4  10   9       13.69       21.77      5.68 o 
   5  10   9       14.99       16.13      3.74 o 
   6  10   9       11.76        9.52      5.19 o 
  -1  11   9        1.99        3.20      2.60 o 
   0  11   9        4.68        6.64      2.86 o 
   1  11   9        0.68        1.00      2.51 o 
   2  11   9        1.32       -0.80      2.50 o 
   3  11   9        4.25        1.91      2.83 o 
   4  11   9       41.49       40.30      7.12 o 
   5  11   9        3.60        5.97      4.89 o 
   2  12   9        0.08       -0.45      3.87 o 
   3  12   9       17.78       14.45      5.62 o 
   4  12   9        0.03        0.13      4.46 o 
  -1  -7  10        0.59       -1.80      3.55 o 
   0  -7  10        0.28        0.95      3.70 o 
   1  -7  10        0.10        1.15      3.83 o 
   2  -7  10        1.84       -3.85      3.85 o 
   3  -7  10        1.74        1.51      3.96 o 
  -3  -6  10        1.70        0.99      3.68 o 
  -2  -6  10        9.11        6.31      3.35 o 
  -1  -6  10        0.39       -1.11      2.01 o 
   0  -6  10        6.89        7.38      2.55 o 
   1  -6  10        3.74        5.53      2.30 o 
   2  -6  10        1.28        0.51      2.26 o 
   3  -6  10        0.05       -3.20      3.20 o 
   4  -6  10        0.52       -3.57      3.57 o 
  -4  -5  10       11.41        9.37      2.66 o 
  -3  -5  10       37.29       33.94      3.38 o 
  -2  -5  10        0.96        3.09      2.00 o 
  -1  -5  10        2.53        4.43      1.95 o 
   0  -5  10        2.74        3.80      1.96 o 
   1  -5  10        0.59        5.25      2.04 o 
   2  -5  10        1.00        5.00      3.01 o 
   3  -5  10        3.25       -0.78      3.07 o 
   4  -5  10        0.08       -2.68      2.68 o 
   5  -5  10        0.53        0.95      2.45 o 
   6  -5  10        6.65        9.78      4.80 o 
  -4  -4  10       13.22       13.13      2.74 o 
  -3  -4  10        3.68        2.25      1.55 o 
  -2  -4  10       15.44       16.24      2.29 o 
  -1  -4  10        0.10        2.42      1.60 o 
   0  -4  10        4.31        5.56      1.80 o 
   1  -4  10        0.42        2.55      2.27 o 
   2  -4  10       10.04       13.97      3.24 o 
   3  -4  10       14.98        9.63      3.29 o 
   4  -4  10        0.14       -0.17      2.06 o 
   5  -4  10        9.01        8.80      4.15 o 
   6  -4  10        3.06        6.84      3.91 o 
  -5  -3  10        0.03        2.46      1.90 o 
  -4  -3  10        0.94        3.34      1.60 o 
  -3  -3  10        4.75        4.11      1.40 o 
  -2  -3  10        0.35       -0.08      2.36 o 
  -1  -3  10       13.07       15.32      1.83 o 
   0  -3  10       17.67       22.90      5.22 o 
   1  -3  10        3.71        2.82      1.88 o 
   2  -3  10        4.46        4.72      2.17 o 
   3  -3  10        9.93       10.49      1.87 o 
   4  -3  10        0.90        1.15      1.67 o 
   5  -3  10        0.58        3.33      1.84 o 
   6  -3  10       41.11       56.55      4.52 o 
   7  -3  10        0.04       -3.16      3.59 o 
  -5  -2  10        1.62        0.94      3.00 o 
  -4  -2  10        0.58       -1.92      3.20 o 
  -3  -2  10        2.00        4.30      1.58 o 
  -2  -2  10       27.57       30.50      1.68 o 
  -1  -2  10        0.12       -0.01      1.65 o 
   0  -2  10        0.13        0.09      1.71 o 
   1  -2  10        6.43        3.85      1.90 o 
   2  -2  10        0.20        0.38      1.30 o 
   3  -2  10        0.01       -0.95      1.30 o 
   4  -2  10        8.96        7.00      2.34 o 
   5  -2  10        2.72        9.66      2.76 o 
   6  -2  10        0.83       -0.20      1.83 o 
   7  -2  10        0.20       -2.18      3.29 o 
  -5  -1  10        0.73        0.95      1.87 o 
  -4  -1  10       19.18       20.91      2.30 o 
  -3  -1  10        1.56        1.55      1.32 o 
  -2  -1  10        0.11        0.03      0.98 o 
  -1  -1  10       19.06       18.03      1.21 o 
   0  -1  10        0.07       -0.95      1.12 o 
   1  -1  10       13.70       12.72      2.01 o 
   2  -1  10        1.36        2.84      1.89 o 
   3  -1  10       38.62       37.23      1.91 o 
   4  -1  10        0.11       -0.02      1.20 o 
   5  -1  10        0.36        0.91      1.34 o 
   6  -1  10        0.76        1.00      1.81 o 
   7  -1  10        2.47        7.69      2.86 o 
   8  -1  10        1.99        3.31      4.15 o 
  -6   0  10        4.32        6.78      2.66 o 
  -5   0  10       17.27       16.77      2.48 o 
  -4   0  10        0.08       -1.44      1.44 o 
  -3   0  10        0.33        0.32      1.14 o 
   1   0  10       31.47       28.24      1.56 o 
   2   0  10        4.32        2.70      1.02 o 
   3   0  10       16.50       21.06      2.25 o 
   4   0  10       25.20       20.04      2.25 o 
   5   0  10       22.79       23.80      2.32 o 
   6   0  10        1.80        2.20      1.83 o 
   7   0  10        0.01       -0.18      1.93 o 
   8   0  10        2.58        0.94      3.06 o 
  -6   1  10        3.29        7.53      2.60 o 
  -5   1  10        1.01        0.41      1.72 o 
  -4   1  10        0.37        1.11      1.49 o 
  -3   1  10        0.05       -0.90      1.04 o 
   1   1  10        0.03       -0.14      1.02 o 
   2   1  10        0.18        0.02      1.23 o 
   3   1  10        9.68        9.25      1.76 o 
   4   1  10       32.11       31.59      2.82 o 
   5   1  10        0.14       -1.36      1.89 o 
   6   1  10        0.44       -0.22      2.12 o 
   7   1  10        4.33        9.06      3.00 o 
   8   1  10        6.94        6.96      3.15 o 
  -6   2  10        8.36        7.80      2.66 o 
  -5   2  10        5.67        8.03      3.11 o 
  -4   2  10        0.00       -1.27      1.27 o 
  -3   2  10        0.24       -0.63      1.12 o 
   1   2  10      143.13      151.24      9.11 o 
   2   2  10        5.19        4.40      1.03 o 
   3   2  10        8.01        9.12      2.75 o 
   4   2  10        6.05        4.00      1.97 o 
   5   2  10        4.25        0.95      1.96 o 
   6   2  10        0.03        0.64      2.23 o 
   7   2  10        2.38        2.99      2.70 o 
   8   2  10        0.25       -3.91      3.91 o 
  -6   3  10        0.16        0.06      3.53 o 
  -5   3  10        2.09        5.70      2.24 o 
  -4   3  10        8.78        9.37      1.86 o 
  -3   3  10        4.64        1.68      1.26 o 
  -2   3  10       32.68       33.25      1.42 o 
  -1   3  10       38.62       42.35      2.51 o 
   1   3  10       28.94       26.10      6.12 o 
   2   3  10       36.44       29.56      1.57 o 
   3   3  10       43.94       34.88      2.30 o 
   4   3  10        0.00        2.45      1.83 o 
   5   3  10       13.01       11.42      2.60 o 
   6   3  10       23.88       22.37      3.33 o 
   7   3  10        0.05        0.53      2.49 o 
   8   3  10        2.59       -1.64      4.48 o 
  -6   4  10        0.01       -0.19      2.36 o 
  -5   4  10        0.11       -0.18      1.87 o 
  -4   4  10        0.45        0.42      1.60 o 
  -3   4  10        0.59        0.13      1.30 o 
  -2   4  10       31.47       27.43      1.71 o 
  -1   4  10        1.15        1.09      0.68 o 
   0   4  10       62.96       68.55      1.91 o 
   1   4  10      140.41      136.42      3.05 o 
   2   4  10        1.59        1.43      1.07 o 
   3   4  10        0.07       -1.03      1.09 o 
   4   4  10       18.92       16.81      3.46 o 
   5   4  10        0.31        1.69      2.51 o 
   6   4  10       27.86       26.46      4.83 o 
   7   4  10        4.30        4.38      2.91 o 
   8   4  10        0.15       -4.00      4.00 o 
  -5   5  10        0.33       -1.82      1.94 o 
  -4   5  10        6.07        4.51      1.93 o 
  -3   5  10        2.06        1.46      1.48 o 
  -2   5  10        0.55        1.36      1.11 o 
  -1   5  10        0.23       -1.44      1.55 o 
   0   5  10       34.51       33.74      1.97 o 
   1   5  10       72.10       78.83      3.84 o 
   2   5  10       10.59       11.52      1.55 o 
   3   5  10        0.01       -1.10      1.10 o 
   4   5  10        4.57        5.01      2.16 o 
   5   5  10        9.05        9.24      2.63 o 
   6   5  10        1.56        1.05      2.45 o 
   7   5  10        0.41       -3.89      3.89 o 
   8   5  10        0.68       -2.70      4.15 o 
  -5   6  10        4.08        3.54      2.38 o 
  -4   6  10        7.22        9.39      3.71 o 
  -3   6  10        1.93        3.29      1.75 o 
  -2   6  10       10.99       10.31      1.87 o 
  -1   6  10        1.10        0.44      1.12 o 
   0   6  10       50.73       55.02      3.09 o 
   1   6  10       20.28       14.01      1.45 o 
   2   6  10       53.56       57.75      2.19 o 
   3   6  10        0.46        1.05      1.27 o 
   4   6  10        0.17       -1.79      1.79 o 
   5   6  10        0.09       -1.31      2.65 o 
   6   6  10        2.65        6.38      2.81 o 
   7   6  10        0.00        3.42      4.74 o 
   8   6  10        1.81       -4.48      4.48 o 
  -5   7  10        0.03       -3.09      3.09 o 
  -4   7  10        9.09       10.73      2.57 o 
  -3   7  10        7.53        7.30      3.09 o 
  -2   7  10        4.00        4.56      1.54 o 
  -1   7  10       37.48       37.12      4.02 o 
   0   7  10       68.56       65.34      2.95 o 
   1   7  10       17.20       18.87      1.73 o 
   2   7  10       34.53       36.41      2.17 o 
   3   7  10        1.35        0.91      1.33 o 
   4   7  10        1.99        0.35      1.68 o 
   5   7  10        0.10        2.36      2.87 o 
   6   7  10        3.23        3.34      2.78 o 
   7   7  10       10.11       10.08      5.69 o 
  -4   8  10        1.05       -0.13      3.24 o 
  -3   8  10        0.23       -1.02      1.85 o 
  -2   8  10       19.75       19.85      2.22 o 
  -1   8  10       23.02       26.32      2.27 o 
   0   8  10        0.70       -0.35      1.40 o 
   1   8  10       11.37       13.72      1.78 o 
   2   8  10        8.90       11.04      1.72 o 
   3   8  10       37.54       42.94      3.75 o 
   4   8  10       13.83       14.10      2.07 o 
   5   8  10        2.27        4.74      2.83 o 
   6   8  10        2.48        0.22      4.56 o 
   7   8  10        0.97        2.70      4.87 o 
  -3   9  10        0.55        0.39      3.20 o 
  -2   9  10        3.53        1.74      1.77 o 
  -1   9  10       15.62       16.23      2.20 o 
   0   9  10        1.69        0.29      1.62 o 
   1   9  10        1.41       -1.15      1.62 o 
   2   9  10        6.15        8.03      1.90 o 
   3   9  10       19.74       22.65      4.63 o 
   4   9  10        0.18        0.09      2.59 o 
   5   9  10        1.77        6.19      4.50 o 
   6   9  10        5.47        4.09      4.69 o 
  -2  10  10        7.13        3.28      2.61 o 
  -1  10  10        0.16        0.52      2.22 o 
   0  10  10        0.18       -1.88      1.88 o 
   1  10  10        4.68        3.28      2.32 o 
   2  10  10        1.65       -0.18      2.14 o 
   3  10  10        0.78        2.83      2.19 o 
   4  10  10        0.05        0.00      2.51 o 
   5  10  10        8.25        9.63      5.49 o 
   6  10  10        0.00        5.97      5.28 o 
  -1  11  10        2.95       -0.50      3.74 o 
   0  11  10        3.24        4.84      2.76 o 
   1  11  10        0.87       -1.80      4.00 o 
   2  11  10        0.20       -0.94      2.49 o 
   3  11  10        1.14        5.56      4.59 o 
   4  11  10        0.73       -2.60      3.74 o 
   5  11  10        0.59       -1.30      4.11 o 
   2  12  10        0.09        3.55      4.87 o 
   3  12  10        0.01       -3.63      3.63 o 
   0  -6  11        1.36        2.41      2.39 o 
   1  -6  11        1.65        2.84      2.46 o 
   2  -6  11        0.49       -3.18      3.18 o 
   3  -6  11        3.93       11.01      4.22 o 
  -2  -5  11        1.86        1.16      2.17 o 
  -1  -5  11        3.37        2.49      2.02 o 
   0  -5  11        1.94        2.12      2.04 o 
   1  -5  11        2.09        3.58      2.21 o 
   2  -5  11        0.24       -2.93      4.53 o 
   3  -5  11        0.01        9.45      3.61 o 
   4  -5  11        2.44        3.46      3.68 o 
  -3  -4  11        1.04       -0.20      2.00 o 
  -2  -4  11        3.95        3.40      1.94 o 
  -1  -4  11        4.72        8.16      2.04 o 
   0  -4  11        0.35        3.01      1.70 o 
   1  -4  11        0.00        0.99      1.70 o 
   2  -4  11        0.49       -2.18      2.62 o 
   3  -4  11        0.00        4.02      3.09 o 
   4  -4  11        2.39       -2.73      3.18 o 
   5  -4  11        2.95        8.18      2.75 o 
  -4  -3  11        0.03        0.88      2.13 o 
  -3  -3  11        2.68        3.70      1.95 o 
  -2  -3  11        6.53        9.36      2.03 o 
  -1  -3  11        4.94        2.32      1.52 o 
   0  -3  11        0.53        1.96      1.47 o 
   1  -3  11       12.87       17.35      3.03 o 
   2  -3  11        0.04       -1.86      2.27 o 
   3  -3  11        2.50        2.27      2.75 o 
   4  -3  11        1.27        0.05      2.04 o 
   5  -3  11        0.03        1.37      2.27 o 
   6  -3  11        3.27        3.93      2.58 o 
  -4  -2  11        0.55        0.36      2.03 o 
  -3  -2  11       26.56       35.95      2.68 o 
  -2  -2  11       20.52       19.83      1.96 o 
  -1  -2  11        3.55        4.37      1.36 o 
   0  -2  11        4.62        4.67      2.01 o 
   1  -2  11        0.01        2.25      1.99 o 
   2  -2  11        2.98        4.69      2.47 o 
   3  -2  11        0.12        0.79      1.51 o 
   4  -2  11        4.95        5.00      2.17 o 
   5  -2  11        0.00        0.01      1.79 o 
   6  -2  11        4.18        5.19      3.80 o 
   7  -2  11        0.72        3.50      4.80 o 
  -4  -1  11        8.90       17.07      3.33 o 
  -3  -1  11        9.40        7.29      2.31 o 
  -2  -1  11        1.08       -1.38      1.38 o 
  -1  -1  11       21.72       20.41      1.62 o 
   0  -1  11        0.01        1.10      1.51 o 
   1  -1  11        0.03        0.61      1.73 o 
   2  -1  11        0.42        0.53      1.26 o 
   3  -1  11       13.58       11.90      2.16 o 
   4  -1  11       11.72       15.67      2.34 o 
   5  -1  11        3.42        7.65      2.00 o 
   6  -1  11        0.34        4.11      2.31 o 
   7  -1  11        3.46        3.61      3.81 o 
  -5   0  11        0.69        2.62      3.11 o 
  -4   0  11        3.74        1.75      2.57 o 
  -3   0  11        2.37        1.21      1.95 o 
  -2   0  11        0.02       -1.17      1.21 o 
   1   0  11       10.39       16.65      1.80 o 
   2   0  11        0.90        0.01      1.35 o 
   3   0  11        3.69        4.05      1.31 o 
   4   0  11        7.54       10.96      1.73 o 
   5   0  11        0.12        0.25      1.55 o 
   6   0  11        0.43       -1.70      1.70 o 
   7   0  11       31.46       38.08      4.12 o 
  -5   1  11        5.64        7.98      3.37 o 
  -4   1  11        0.67        2.44      2.57 o 
  -3   1  11        4.37       10.71      2.27 o 
   1   1  11        1.84        1.25      1.19 o 
   2   1  11        5.86        6.35      1.12 o 
   3   1  11        0.17       -1.11      1.55 o 
   4   1  11        0.47        0.11      1.72 o 
   5   1  11        7.25        3.17      2.20 o 
   6   1  11        0.53        1.18      2.29 o 
   7   1  11        0.59        1.03      2.17 o 
  -5   2  11        3.56        6.32      3.27 o 
  -4   2  11        8.88       12.44      3.03 o 
  -3   2  11        0.96        3.01      1.95 o 
   2   2  11       11.68        8.68      1.50 o 
   3   2  11       25.06       21.74      2.31 o 
   4   2  11        6.55        4.97      2.24 o 
   5   2  11        0.27       -1.84      1.84 o 
   6   2  11        0.20       -1.74      2.37 o 
   7   2  11       17.59       17.33      3.59 o 
   8   2  11        4.06       -1.71      4.30 o 
  -5   3  11        6.96        4.26      3.11 o 
  -4   3  11        3.33        1.06      1.54 o 
  -3   3  11        0.06        2.06      1.23 o 
  -2   3  11        5.05        5.69      1.56 o 
   2   3  11       59.16       51.90      2.77 o 
   3   3  11        0.28        0.12      2.01 o 
   4   3  11        1.05        1.37      1.83 o 
   5   3  11        2.25        2.03      2.14 o 
   6   3  11       24.25       23.61      3.60 o 
   7   3  11        2.55        4.52      4.63 o 
   8   3  11        2.24       -2.31      4.46 o 
  -5   4  11        7.92        7.97      2.32 o 
  -4   4  11        0.03       -0.78      2.54 o 
  -3   4  11        0.48        2.14      1.30 o 
  -2   4  11        1.70        0.80      0.86 o 
  -1   4  11        1.44        3.55      0.91 o 
   0   4  11       41.61       43.77      1.90 o 
   1   4  11       78.59       69.54      3.18 o 
   2   4  11        0.11        2.12      1.13 o 
   3   4  11       18.42       18.55      2.40 o 
   4   4  11        0.95       -1.79      1.80 o 
   5   4  11       12.56       14.54      2.82 o 
   6   4  11        1.47       -1.14      3.86 o 
   7   4  11       10.92       11.47      4.20 o 
   8   4  11        0.98        3.96      5.00 o 
  -5   5  11        0.60        1.31      2.17 o 
  -4   5  11        2.60        4.44      1.93 o 
  -3   5  11        1.85       -1.19      1.41 o 
  -2   5  11        3.45        2.11      1.08 o 
  -1   5  11        2.67        3.45      1.03 o 
   0   5  11       42.72       50.53      2.33 o 
   1   5  11       20.89       21.24      1.54 o 
   2   5  11        0.00        0.27      1.17 o 
   3   5  11        0.40        0.30      1.22 o 
   4   5  11        1.31        1.21      1.96 o 
   5   5  11        0.65       -0.42      2.79 o 
   6   5  11       19.17       25.83      8.73 o 
   7   5  11        0.51        0.30      4.52 o 
  -4   6  11        1.97        1.83      2.04 o 
  -3   6  11        5.90        3.85      1.76 o 
  -2   6  11        5.82        8.17      1.47 o 
  -1   6  11        0.55       -1.08      1.08 o 
   0   6  11      117.84      129.16      3.52 o 
   1   6  11        3.09        2.23      1.26 o 
   2   6  11        0.31        2.25      1.08 o 
   3   6  11        1.38       -0.13      1.46 o 
   4   6  11        0.99        0.99      2.18 o 
   5   6  11        1.76        3.24      2.59 o 
   6   6  11        0.01       -2.43      2.43 o 
   7   6  11        1.47        0.61      4.80 o 
  -4   7  11        1.68       -2.03      2.03 o 
  -3   7  11        5.14       10.52      2.21 o 
  -2   7  11        0.25        0.13      1.42 o 
  -1   7  11       52.05       56.52      2.68 o 
   0   7  11        3.59        5.94      1.49 o 
   1   7  11        7.28        8.91      1.57 o 
   2   7  11        0.11       -1.15      1.15 o 
   3   7  11        0.25       -1.22      1.57 o 
   4   7  11        1.54        2.52      1.75 o 
   5   7  11        0.67        1.96      2.55 o 
   6   7  11        0.78        1.36      3.03 o 
   7   7  11       11.02        9.84      5.88 o 
  -3   8  11        0.04        0.15      2.04 o 
  -2   8  11        6.76        9.75      3.11 o 
  -1   8  11        0.07       -0.83      1.45 o 
   0   8  11       52.49       53.46      3.09 o 
   1   8  11       20.90       22.64      2.18 o 
   2   8  11        1.37        1.58      1.40 o 
   3   8  11        0.21        4.51      1.57 o 
   4   8  11        0.12       -0.65      1.79 o 
   5   8  11        0.13        1.83      6.07 o 
   6   8  11        3.30        8.22      5.19 o 
  -2   9  11        5.54        8.62      2.11 o 
  -1   9  11        8.09       10.74      2.10 o 
   0   9  11        8.27        7.83      2.01 o 
   1   9  11        0.20       -0.50      1.57 o 
   2   9  11        0.00        0.76      1.54 o 
   3   9  11        6.14        4.27      2.10 o 
   4   9  11        0.16       -1.78      1.99 o 
   5   9  11        0.00        2.14      4.48 o 
   6   9  11        1.71        4.48      4.89 o 
  -2  10  11        2.21        5.62      4.11 o 
  -1  10  11        0.81        2.99      2.62 o 
   0  10  11        2.18        1.85      2.45 o 
   1  10  11        2.81        3.78      2.54 o 
   2  10  11        3.00        1.19      2.05 o 
   3  10  11        1.30       -0.37      2.96 o 
   4  10  11        0.00        0.19      4.52 o 
   5  10  11        1.47        4.13      4.69 o 
   0  11  11        3.54        8.39      4.30 o 
   1  11  11        0.10        3.50      4.30 o 
   2  11  11        0.20        5.02      4.41 o 
   3  11  11        0.42       -4.02      4.02 o 
  -1  -4  12        0.10       -2.69      4.67 o 
   0  -4  12        6.45        8.82      4.69 o 
   1  -4  12        5.38       13.05      2.38 o 
   2  -4  12        1.10       -2.75      2.75 o 
   3  -4  12        5.49        1.99      3.24 o 
   4  -4  12        0.18       -3.31      3.31 o 
  -2  -3  12        3.01        2.18      1.74 o 
  -1  -3  12        2.50        3.41      2.21 o 
   0  -3  12        5.50        3.78      3.05 o 
   1  -3  12        4.26        6.12      2.83 o 
   2  -3  12        7.92       12.70      3.33 o 
   3  -3  12        0.24        0.63      2.68 o 
   4  -3  12        0.01        1.69      2.08 o 
   5  -3  12        4.31        7.12      2.78 o 
  -3  -2  12        2.51        4.05      4.13 o 
  -2  -2  12        4.45        0.80      2.60 o 
  -1  -2  12        1.10        1.06      1.37 o 
   0  -2  12        3.98        1.88      1.42 o 
   1  -2  12        3.58        1.21      2.14 o 
   2  -2  12        1.44        5.19      2.47 o 
   3  -2  12        9.39        5.53      2.27 o 
   4  -2  12        0.02        0.06      1.94 o 
   5  -2  12        0.05       -0.34      2.03 o 
   6  -2  12        0.00        1.36      3.98 o 
  -3  -1  12       29.35       39.76      3.91 o 
  -2  -1  12        3.13        3.24      1.36 o 
  -1  -1  12        0.94        1.17      1.24 o 
   0  -1  12       16.39       17.07      2.27 o 
   1  -1  12        4.57        7.70      2.03 o 
   2  -1  12        8.45        9.86      2.47 o 
   3  -1  12        6.96        5.21      1.76 o 
   4  -1  12        0.01        2.16      1.88 o 
   5  -1  12        0.50       -0.45      2.08 o 
   6  -1  12        0.80       -1.57      2.17 o 
  -4   0  12       11.50       18.41      3.48 o 
  -3   0  12        5.12        7.14      2.47 o 
   1   0  12        1.50       -0.15      1.51 o 
   2   0  12        0.06       -1.18      1.18 o 
   3   0  12        0.58        1.81      1.49 o 
   4   0  12        2.62        1.53      1.76 o 
   5   0  12        4.74        9.19      2.56 o 
   6   0  12        0.88       -2.23      2.23 o 
  -4   1  12        1.14        0.28      2.68 o 
  -3   1  12       19.10       23.58      2.94 o 
   2   1  12        1.24       -0.32      1.09 o 
   3   1  12        1.83        1.18      1.25 o 
   4   1  12        0.58       -0.73      1.38 o 
   5   1  12        1.01        0.17      1.57 o 
   6   1  12        2.77        0.18      1.93 o 
   7   1  12        4.45        5.29      3.16 o 
  -4   2  12        7.00        4.20      2.77 o 
  -3   2  12        1.16        0.67      1.84 o 
   2   2  12        1.00        1.86      1.82 o 
   3   2  12        3.29        2.02      1.76 o 
   4   2  12        9.01        8.03      2.21 o 
   5   2  12        1.20        1.75      2.14 o 
   6   2  12        3.91        3.10      2.74 o 
   7   2  12       12.46       15.80      3.60 o 
  -4   3  12        3.14        0.84      2.75 o 
  -3   3  12        2.13        0.26      2.05 o 
  -2   3  12        1.65        3.50      1.64 o 
   2   3  12        0.74        2.95      1.14 o 
   3   3  12        0.44       -0.63      1.64 o 
   4   3  12        8.70        6.24      2.24 o 
   5   3  12        0.25        0.26      3.04 o 
   6   3  12        2.73        1.64      2.62 o 
   7   3  12        4.67        4.18      3.26 o 
  -4   4  12        5.46        8.35      3.22 o 
  -3   4  12        0.35        0.22      2.25 o 
  -2   4  12       11.30       15.03      2.40 o 
   1   4  12       19.30       16.45      1.54 o 
   2   4  12        2.06        2.07      1.29 o 
   3   4  12        3.93        3.22      1.99 o 
   4   4  12        1.81        0.50      2.09 o 
   5   4  12        0.07        2.00      2.33 o 
   6   4  12       13.62       17.03      3.32 o 
   7   4  12       21.63       31.43      6.51 o 
  -4   5  12        0.00        1.86      3.07 o 
  -3   5  12        0.48        5.10      2.60 o 
  -2   5  12        1.09        1.42      1.39 o 
  -1   5  12        4.96        6.34      1.44 o 
   0   5  12        0.52       -0.41      1.25 o 
   1   5  12       14.37       12.54      1.72 o 
   2   5  12        1.55        0.29      1.52 o 
   3   5  12        6.89        7.23      1.75 o 
   4   5  12        2.53        0.33      5.46 o 
   5   5  12        9.85       14.70      2.96 o 
   6   5  12        9.46        8.35      3.15 o 
   7   5  12        0.84       -0.54      4.56 o 
  -3   6  12        1.19        5.58      2.90 o 
  -2   6  12        0.36        1.19      1.66 o 
  -1   6  12        8.91        9.65      1.37 o 
   0   6  12        0.77        1.20      1.18 o 
   1   6  12        1.71        1.73      1.24 o 
   2   6  12        8.50       11.01      1.94 o 
   3   6  12        2.31       -0.09      1.59 o 
   4   6  12        3.46        2.66      2.39 o 
   5   6  12        0.00        2.16      2.60 o 
   6   6  12        9.29       14.69      4.03 o 
  -3   7  12        0.51       -1.08      3.16 o 
  -2   7  12        0.19       -0.41      1.38 o 
  -1   7  12        0.16       -0.20      1.31 o 
   0   7  12       11.85       12.34      1.64 o 
   1   7  12       41.44       46.74      3.71 o 
   2   7  12        5.35        4.08      1.49 o 
   3   7  12        0.39        1.19      1.72 o 
   4   7  12        1.66        0.08      1.81 o 
   5   7  12        3.27        5.99      2.79 o 
   6   7  12        0.02        1.37      2.99 o 
  -2   8  12        2.75        0.71      1.63 o 
  -1   8  12        5.29        2.75      1.66 o 
   0   8  12        8.24        8.06      1.77 o 
   1   8  12       16.82       18.31      2.10 o 
   2   8  12        0.14       -0.49      1.38 o 
   3   8  12        0.04       -0.22      1.75 o 
   4   8  12        2.54        1.40      3.46 o 
   5   8  12        0.50        3.65      3.07 o 
  -1   9  12        0.00        1.02      1.88 o 
   0   9  12        6.35        7.40      1.97 o 
   1   9  12        5.13        8.77      2.04 o 
   2   9  12        0.14       -0.73      1.57 o 
   3   9  12        4.07        3.91      2.15 o 
   4   9  12        1.13       -1.08      2.87 o 
   5   9  12        2.35       -4.24      4.24 o 
   0  10  12        1.41        5.72      2.67 o 
   1  10  12        3.05        4.88      2.64 o 
   2  10  12        7.49       11.81      3.34 o 
   3  10  12        0.39       -1.11      2.75 o 
   1  -3  13        3.24        2.86      1.97 o 
   2  -3  13        0.14       -0.52      2.70 o 
  -1  -2  13        0.04        0.76      1.40 o 
   0  -2  13        4.33        6.93      3.99 o 
   1  -2  13        3.52        5.30      2.73 o 
   2  -2  13        9.95       13.13      3.18 o 
   3  -2  13        0.11        0.17      2.88 o 
   4  -2  13        0.50        5.23      3.15 o 
  -2  -1  13        0.26       -1.75      1.75 o 
  -1  -1  13        0.10       -0.11      1.54 o 
   0  -1  13        2.20        4.17      2.05 o 
   1  -1  13       26.87       37.27      3.42 o 
   2  -1  13        5.77        3.76      2.47 o 
   3  -1  13        3.86        2.35      1.69 o 
   4  -1  13        1.85       -0.20      2.07 o 
   5  -1  13        0.06       -1.08      2.13 o 
  -2   0  13        1.99        3.16      1.80 o 
   1   0  13       20.70       17.52      2.38 o 
   2   0  13        9.76       11.53      2.51 o 
   3   0  13        0.14        1.79      1.62 o 
   4   0  13        0.09        0.86      1.88 o 
   5   0  13        0.51       -1.01      2.09 o 
   2   1  13        1.53        1.77      1.33 o 
   3   1  13        0.47       -0.11      1.45 o 
   4   1  13        3.38        2.65      1.90 o 
   5   1  13        2.22        2.78      2.20 o 
   6   1  13        0.97        1.64      3.68 o 
  -3   2  13        5.69        8.61      2.36 o 
   2   2  13        3.21        0.13      1.22 o 
   3   2  13        3.00        2.07      1.36 o 
   4   2  13       12.96       13.32      2.59 o 
   5   2  13        0.47       -1.94      1.94 o 
   6   2  13        2.62        5.22      2.87 o 
  -3   3  13        0.30        1.82      2.31 o 
  -2   3  13        5.03        7.12      1.86 o 
   2   3  13        0.00       -0.09      1.93 o 
   3   3  13        0.04       -0.41      1.69 o 
   4   3  13        0.06        0.03      2.01 o 
   5   3  13        0.53       -1.01      2.18 o 
   6   3  13        3.98        7.89      3.02 o 
  -2   4  13        4.80        9.78      2.31 o 
   1   4  13        0.15        1.56      1.59 o 
   2   4  13        1.50        2.59      1.49 o 
   3   4  13        0.26       -0.78      1.80 o 
   4   4  13        0.04        0.63      2.17 o 
   5   4  13        0.00        2.29      2.47 o 
   6   4  13        7.49       14.62      3.34 o 
  -2   5  13        0.40       -1.51      2.08 o 
  -1   5  13        3.53        2.88      1.38 o 
   0   5  13        0.09       -0.41      1.19 o 
   1   5  13        2.93        2.66      1.48 o 
   2   5  13        1.58        0.95      1.53 o 
   3   5  13        4.83        6.14      2.33 o 
   4   5  13        0.16       -2.00      2.00 o 
   5   5  13        0.08       -0.54      2.38 o 
   6   5  13        0.14        2.24      2.93 o 
  -2   6  13        1.21        1.71      2.64 o 
  -1   6  13        0.24        0.23      1.50 o 
   0   6  13        0.04        0.69      1.58 o 
   1   6  13       19.50       16.37      2.21 o 
   2   6  13       13.70       13.92      2.23 o 
   3   6  13        0.00        1.64      1.61 o 
   4   6  13        0.20       -0.03      2.40 o 
   5   6  13        0.69       -0.71      2.56 o 
  -1   7  13        5.02        4.39      1.95 o 
   0   7  13       14.80       17.60      2.31 o 
   1   7  13       16.01       19.25      3.40 o 
   2   7  13        5.85        5.37      2.11 o 
   3   7  13        0.85       -1.74      1.74 o 
   4   7  13        0.30        1.51      2.60 o 
   5   7  13        0.04       -0.42      3.57 o 
  -1   8  13        0.42       -1.73      2.66 o 
   0   8  13        7.90       10.08      4.93 o 
   1   8  13        0.18        0.26      1.56 o 
   2   8  13        0.04        1.44      2.10 o 
   3   8  13        0.13       -1.86      1.86 o 
   4   8  13        1.64        4.51      2.98 o 
   1   9  13        0.00       -1.29      1.85 o 
   2   9  13        3.51        3.40      2.00 o 
   1   0  14       10.76       15.12      2.34 o 
   2   0  14        0.00        0.97      2.12 o 
   3   0  14        0.96        0.69      1.80 o 
   2   1  14        0.81        4.63      2.29 o 
   3   1  14        0.00       -1.04      1.54 o 
   4   1  14        1.03       -0.71      2.66 o 
   2   2  14        8.94       11.87      2.53 o 
   3   2  14        1.12        0.51      1.49 o 
   4   2  14        4.74        1.48      1.90 o 
   2   3  14        2.96        3.44      1.33 o 
   3   3  14       14.84       22.32      3.46 o 
   4   3  14        0.18        1.64      2.90 o 
   1   4  14        0.04       -0.49      1.25 o 
   2   4  14       14.69       15.47      2.81 o 
   3   4  14        0.02        1.30      2.12 o 
   4   4  14        7.08        8.62      2.60 o 
   0   5  14        5.87        9.79      1.57 o 
   1   5  14        3.36        1.79      1.69 o 
   2   5  14        1.59        0.64      1.74 o 
   3   5  14       12.66       15.03      5.82 o 
   4   5  14        0.37       -0.38      2.26 o 
   0   6  14        0.45        1.66      1.51 o 
   1   6  14        3.05        2.98      1.78 o 
   2   6  14        4.73        9.49      3.76 o 
   3   6  14        0.01       -1.73      1.73 o 
   2   7  14        0.77        3.33      2.94 o 
                                                 
